# Supplementary material for: Genetic Diversity and Association Mapping for Agromorphological and Grain Quality Traits of a Structured Collection of Durum Wheat Landraces Including subsp. durum, turgidum and diccocon
Source: PLoS One. 2016 Nov 15;11(11):e0166577. doi: 10.1371/journal.pone.0166577 (PMC5113043; doi:10.1371/journal.pone.0166577)
Supplement: S5 Table — (XLSX) [file pone.0166577.s006.xlsx]

## Sheet: fixed markers
durum		turgidum				dicoccon
durum 0	crom	tur 0	crom	tur 1	crom	dicc0	crom	dicc 1	crom
wPt-8320	1B	wPt3198	1A	wPt1310	1A	wPt3698	1A	wPt8773	6A
tPt-7980	1B	wPt6274	1A/2A	wPt2847	1A	wPt4658	1A	wPt8838	1A
wPt-0459	1B	wPt1313	1B	wPt9283	1B	wPt4676	1A	wPt7339	1A
wPt-4209	3B	wPt1374	1B	tPt2163	2A	wPt6074	1A	wPt4666	1A
wPt-5497	4B	wPt1770	1B	tPt3136	2A	rPt2940	1B	wPt1310	1A
wPt-0547	7B	tPt5675	1B	wPt3611	2A	tPt5249	1B	wPt6240	1B
wPt-1330	7B	wPt4651	1B	wPt2929	2B	tPt5675	1B	wPt1684	1B
wPt-3533	7B	wPt4982	1B	wPt5513	2B	wPt0202	1B	wPt3451	1B
wPt-4120	7B	wPt4688	1B	wPt5788	2B	wPt0655	1B	wPt5562	1B
wPt-9877	7B	wPt5907	1B	wPt7317	2B	wPt1313	1B	rPt7906	1B
wPt-7426	NA	wPt6894	2B	wPt7779	2B	wPt1770	1B	wPt1247	1B
		wPt9793	2A	wPt9350	2B	wPt4651	1B	wPt4605	1B
		wPt9958	2B	wPt8041	3A	wPt4728	1B	wPt6229	1B
		wPt6064	2A	wPt1349	3B	wPt4982	1B	wPt1603	1B
		wPt5680	2B	wPt6961	3B	wPt5217	1B	tPt5080	1B
		wPt0697	2B	wPt1091	4A	wPt5907	1B	wPt9283	1B
		wPt2274	2B	wPt3506	4A	tPt2481	2A	wPt4726	1B
		wPt3383	2B	wPt3810	4A	tPt4602	2A	wPt2744	1B
		wPt1394	2B	wPt3255	4B	tPt8937	2A	wPt8971	1B
		wPt7506	2B	wPt0152	5A	wPt2473	2A	wPt0983	1B
		wPt2724	2B	wPt1420	5B	wPt5839	2A	tPt7980	1B
		wPt8460	2B	wPt5175	5B	wPt6064	2A	wPt0459	1B
		wPt0244	3B	wPt5928	5B	rPt6122	2B	wPt2810	3A
		wPt4209	3B	wPt9666	5B	wPt0049	2B	wPt9277	2A
		wPt5704	3B	wPt2465	6A	wPt2274	2B	wPt9793	2A
		wPt4412	3B	tPt0910	6B	wPt2724	2B	wPt7026	2A
		wPt1020	3B	wPt6585	6B	wPt5556	2B	wPt5910	2A
		wPt8592	3B	wPt7777	6B	wPt5680	2B	tPt3136	2A
		wPt2247	4A	wPt5138	7B	wPt6174	2B	wPt8404	2B
		wPt6191	5B	wPt5922	7B	wPt6894	2B	wPt6575	2B
		wPt6014	5B	wPt9771	NA	wPt7004	2B	wPt4072	2B
		wPt5964	7A			wPt8460	2B	wPt9812	2B
		wPt9990	6B			wPt8916	2B	wPt0906	2B
		wPt7343	6B			wPt9958	2B	wPt7317	2B
		wPt7540	6B			wPt1119	3A	wPt5513	2B
		wPt6154	6B			wPt1161	3A	wPt6643	2B
		wPt3424	6B			wPt1888	3A	wPt9350	2B
		wPt7846	6B			wPt3348	3A	wPt2929	2B
		wPt8059	6B			wPt3978	3A	wPt0489	2B
		wPt2400	6B			wPt5886	3A	wPt4223	2D
		wPt8194	6B			wPt8876	3A	wPt6854	3A
		wPt4220	7A			rPt5396	3B	wPt5084	3A
		wPt6797	7A			wPt0244	3B	wPt8041	3A
		wPt5069	7B			wPt0250	3B	wPt0610	3B/4A
		wPt8312	7B			wPt0343	3B	wPt0280	3B
		wPt1330	7B			wPt0384	3B	wPt6047	3B
		wPt3533	7B			wPt0668	3B	wPt9088	3B
		wPt5677	7B			wPt0990	3B	wPt3342	3B
		wPt8155	NA			wPt1020	3B	wPt5064	3B
						wPt2391	3B	rPt0996	3B
						wPt2491	3B	wPt1171	3B
						wPt3760	3B	wPt1349	3B
						wPt4364	3B	wPt2416	3B
						wPt5432	3B	tPt3599	3B
						wPt5704	3B	wPt6961	3B
						wPt6000	3B	wPt6214	4A
						wPt6785	3B	wPt1091	4A
						wPt6945	3B	wPt3255	4B
						wPt8959	3B	wPt8078	4A
						wPt9049	3B	wPt5857	4A
						wPt9786	3B	wPt3810	4A
						wPt0763	4A	wPt3058	7B
						wPt2247	4A	tPt6495	5A
						wPt3108	4A	wPt1733	5B
						wPt3449	4A	wPt5928	5B
						wPt4596	4A	wPt4677	5B
						wPt6176	4A	wPt9094	5A
						wPt7354	4A	wPt6880	5B
						wPt7391	4A	wPt3457	5B
						wPt7876	4A	wPt5514	5B
						wPt8886	4A	wPt0295	5B
						wPt5497	4B	wPt5175	5B
						wPt5990	4B	wPt3965	6A
						wPt4419	5A	wPt1742	6A
						wPt5231	5A	wPt7027	6A
						wPt6825	5A	wPt2636	6A
						wPt8262	5A	tPt4209	6A
						wPt0054	5B	wPt0562	6A
						wPt0819	5B	wPt7663	6A
						wPt1457	5B	wPt8764	3B
						wPt4936	5B	wPt2014	6A
						wPt6531	5B	wPt5834	6A
						wPt7006	5B	wPt5652	6A
						wPt7114	5B	wPt8006	6A
						wPt1185	6A/6B	wPt7777	6B
						rPt9065	6A	wPt0882	6B
						tPt2833	6A	wPt1852	6B
						wPt0689	6A	wPt7616	6A
						wPt2465	6A	wPt0245	6B
						wPt2822	6A	wPt6585	6B
						wPt3468	6A	wPt9256	6B
						wPt4270	6A	wPt0470	6B
						wPt6520	6A	wPt1830	6B
						wPt7330	6A	wPt2297	6B
						wPt7754	6A	wPt2162	6B
						wPt9280	6A	wPt4835	7A
						wPt9474	6A	wPt1023	7A
						rPt1040	6B	wPt1163	7A
						tPt4990	6B	wPt4038	7B
						wPt1121	6B	wPt7295	7B
						wPt1890	6B	wPt6498	7B
						wPt2175	6B	wPt3730	7B
						wPt2400	6B	wPt8989	7B
						wPt3203	6B	tPt8831	1B
						wPt3424	6B	tPt0910	6B
						wPt4142	6B	wPt5943	3A
						wPt4900	6B	wPt7064	7B
						wPt5234	6B	wPt1762	NA
						wPt5971	6B	wPt2664	2B
						wPt6116	6B	wPt7779	2B
						wPt6154	6B	wPt2756	3A
						wPt6916	6B	wPt5788	2B
						wPt7846	6B	wPt9771	NA
						wPt7935	6B
						wPt8194	6B
						wPt8268	6B
						wPt8721	6B
						wPt9952	6B
						wPt9990	6B
						tPt6794	7A
						wPt0288	7A
						wPt0321	7A
						wPt0745	7A
						wPt1441	7A
						wPt1976	7A
						wPt2266	7A
						wPt4489	7A
						wPt5257	7A
						wPt6797	7A
						wPt7053	7A
						wPt7188	7A
						wPt7577	7A
						wPt0577	7B
						wPt2305	7B
						wPt2356	7B
						wPt5069	7B
						wPt5283	7B
						wPt5677	7B
						wPt6156	7B
						wPt6320	7B
						wPt7108	7B
						wPt8312	7B
						wPt8387	7B
						wPt8981	7B
						wPt9987	7B
						wPt1507	NA
						wPt5529	NA
						wPt7426	NA
						wPt8155	NA
						wPt8427	NA
						wPt9204	NA
						wPt9501	NA

## Sheet: Brachy GO
http://www.plantgdb.org/BdGDB/cgi-bin/search.pl
Marker	Chromosome	ssp		GO
wPt4658	1A	dicoccon0	Bradi2g16820.1	PF12329,PF12325 KOG4673 AT1G79830.1 GC5 golgin candidate 5 LOC_Os05g48620.1 tRNA-binding arm, putative, expressed
wPt4676	1A	dicoccon0	Bradi2g40040.1	PF00830 AT2G33450.1 Ribosomal L28 family LOC_Os05g01110.1 ribosomal protein L28 protein, putative, expressed
rPt2940	1B	dicoccon0	Bradi2g05560.1	AT5G11700.2 LOC_Os01g09246.1 glycine-rich protein, putative, expressed
wPt0202	1B	dicoccon0	Bradi2g20415.1	PF00917 PTHR10420 AT1G04300.1 TRAF-like superfamily protein LOC_Os05g43280.1 MATH domain containing protein, expressed
wPt0655	1B	dicoccon0	Bradi4g01070.1	PF04116 PTHR12863 KOG0539 AT2G34770.1 ATFAH1,FAH1 fatty acid hydroxylase 1 LOC_Os12g43363.1 fatty acid hydroxylase, putative, expressed
tPt2481	2A	dicoccon0	Bradi5g01737.1	PF00854 PTHR11654 KOG1237 AT1G62200.1 Major facilitator superfamily protein LOC_Os10g02210.1 peptide transporter PTR2, putative, expressed
wPt0049	2B	dicoccon0	Bradi2g47210.1	PF04146 PTHR12357 KOG1901 AT1G79270.1 ECT8 evolutionarily conserved C-terminal region 8 LOC_Os01g48790.1 YT521-B-like family domain containing protein, expressed
rPt6122	2B	dicoccon0	Bradi5g27460.1	-
wPt3348	3A	dicoccon0	Bradi2g02976.1	PF00022 PTHR11937 KOG0681 K11672 AT3G12380.2 ARP5,ATARP5 actin-related protein 5 LOC_Os05g01600.2 actin, putative, expressed
wPt1888	3A	dicoccon0	Bradi2g61980.2	PF03547 AT1G71090.1 Auxin efflux carrier family protein LOC_Os08g09190.1 auxin efflux carrier component, putative, expressed
wPt8876	3A	dicoccon0	Bradi2g61990.1	PF05605 AT1G56280.1 ATDI19,DI19 drought-induced 19 LOC_Os01g73960.1 drought induced 19 protein, putative, expressed
wPt3978	3A	dicoccon0	Bradi2g62000.1	PF05212 AT1G13000.1 Protein of unknown function (DUF707) LOC_Os01g73970.1 lysine ketoglutarate reductase trans-splicing related 1, putative, expressed
wPt6945	3B	dicoccon0	Bradi2g03980.1	PF04190 PTHR12875 KOG3024 AT5G63220.1 LOC_Os01g07100.1 expressed protein
wPt0668	3B	dicoccon0	Bradi2g62270.1	PF01602 PTHR11134 KOG1060 K12397 AT3G55480.2 PAT2 protein affected trafﬁcking 2 LOC_Os01g74180.1 adaptin, putative, expressed
wPt7354	4A	dicoccon0	Bradi1g51860.1	PF00702 PTHR18901 KOG2914 AT2G38740.1 Haloacid dehalogenase-like hydrolase (HAD) superfamily protein LOC_Os09g24230.1 haloacid dehalogenase-like hydrolase family protein, putative, expressed
wPt0763	4A	dicoccon0	Bradi1g51960.1	PF00249 PTHR10641 KOG0048 AT2G47460.1 ATMYB12,MYB12,PFG1 myb domain protein 12 LOC_Os10g22484.2 RGH2B, putative, expressed
wPt8886	4A	dicoccon0	Bradi1g52150.2	-
wPt5990	4B	dicoccon0	Bradi4g13580.1	PF07468,PF01117,PF03318
wPt0054	5B	dicoccon0	Bradi1g00560.1	AT5G43310.2 COP1-interacting protein-related LOC_Os03g64320.1 expressed protein
wPt7006	5B	dicoccon0	Bradi1g02760.1	PF03110 AT3G60030.1 SPL12 squamosa promoter-binding protein-like 12 LOC_Os03g61760.1 OsSPL6 - SBP-box gene family member, expressed
wPt0819	5B	dicoccon0	Bradi4g00747.1	PF00023,PF00515,PF07719 PTHR18958 KOG4214 AT3G04710.3 ankyrin repeat family protein LOC_Os12g43940.1 ankyrin repeat domain-containing protein, putative, expressed
wPt7330	6A	dicoccon0	Bradi1g30246.1	PTHR15204 AT5G42220.1 Ubiquitin-like superfamily protein LOC_Os07g31540.1 ubiquitin family protein, putative, expressed
wPt7754	6A	dicoccon0	Bradi4g05455.1	PF05368,PF01370,PF03435,PF08659,PF00106,PF01073,PF02254 PTHR10366 AT4G39230.1 NmrA-like negative transcriptional regulator family protein LOC_Os06g27770.1 isoflavone reductase homolog IRL, putative, expressed
wPt6116	6B	dicoccon0	Bradi1g29710.1	AT4G35510.1 LOC_Os06g51240.1 expressed protein
wPt8721	6B	dicoccon0	Bradi3g03150.1	PF07145 LOC_Os02g04325.1 expressed protein
wPt4900	6B	dicoccon0	Bradi3g10370.1	PF00931 PTHR23155 AT3G14470.1 NB-ARC domain-containing disease resistance protein LOC_Os02g18080.1 NB-ARC domain containing protein, expressed
wPt0745	7A	dicoccon0	Bradi1g03430.1	LOC_Os10g33490.1 expressed protein
wPt0321	7A	dicoccon0	Bradi1g04810.1	PF00355,PF08417 PTHR21266 AT4G25650.1 ACD1-LIKE,PTC52,TIC55-IV ACD1-like LOC_Os03g59110.1 pheophorbide a oxygenase, chloroplast precursor, putative, expressed
wPt1976	7A	dicoccon0	Bradi2g12627.1	PF09192,PF00782 PTHR10159 KOG1718 AT5G23720.3 PHS1 dual specificity protein phosphatase family protein LOC_Os01g24470.1 PHS1, putative, expressed
wPt7053	7A	dicoccon0	Bradi3g23066.1	F00892 AT4G08290.1 nodulin MtN21 /EamA-like transporter family protein LOC_Os10g14920.1 integral membrane protein DUF6 containing protein, expressed
tPt6794	7A	dicoccon0	Bradi4g09870.1	PF00069,PF07714 PTHR23258 KOG0198 AT4G04570.1 CRK40 cysteine-rich RLK (RECEPTOR-like protein kinase) 40 LOC_Os04g30030.1 cysteine-rich receptor-like protein kinase 12 precursor, putative, expressed
wPt7188	7A	dicoccon0	Bradi4g20127.1	PF08100,PF00891 PTHR11746 KOG3178 AT4G35160.1 O-methyltransferase family protein LOC_Os11g20090.1 O-methyltransferase, putative, expressed
wPt4120	7B	dicoccon0	Bradi2g08300.1	PF08246,PF00112 PTHR12411 KOG1543 AT5G50260.1 Cysteine proteinases superfamily protein LOC_Os08g44270.1 vignain precursor, putative, expressed
wPt7108	7B	dicoccon0	Bradi1g29690.1	PTHR11216 KOG0998 AT1G21630.1 Calcium-binding EF hand family protein LOC_Os06g51250.1 EF hand family protein, putative, expressed
wPt8387	7B	dicoccon0	Bradi1g29690.1	-
wPt2356	7B	dicoccon0	Bradi1g30360.2	-
wPt7339	1A	dicoccon1	Bradi2g16810.1	PF03244 K02695 AT1G52230.1 PSAH-2,PSAH2,PSI-H photosystem I subunit H2 LOC_Os05g48630.2 expressed protein
wPt2744	1B	dicoccon1	Bradi1g21200.1	PF01217,PF00928 PTHR11998 KOG0937 K12402 AT4G24550.2 Clathrin adaptor complexes medium subunit family protein LOC_Os07g42810.2 adaptor complexes medium subunit family domain containing protein, expressed
wPt5562	1B	dicoccon1	Bradi2g12320.1	PF00337,PF01762 PTHR11214 KOG2287 AT3G06440.1 Galactosyltransferase family protein LOC_Os01g22550.1 galactosyltransferase family protein, putative, expressed
wPt0459	1B	dicoccon1	Bradi2g16960.1	PF00179 PTHR11621 KOG0417 AT2G33770.1 ATUBC24,PHO2,UBC24 phosphate 2 LOC_Os05g48390.1 ubiquitin conjugating enzyme protein, putative, expressed
wPt0459	1B	dicoccon1	Bradi2g16960.1	-
wPt3451	1B	dicoccon1	Bradi2g25520.1	AT1G03290.1 LOC_Os10g16440.1 CUE domain containing protein, expressed
wPt4726	1B	dicoccon1	Bradi2g37310.1	PF00241 PTHR11913 KOG1735 K05765 AT5G59890.1 ADF4,ATADF4 actin depolymerizing factor 4 LOC_Os04g46910.1 actin-depolymerizing factor, putative, expressed
tPt8831	1B	dicoccon1	Bradi2g37320.1	AT3G53670.1 LOC_Os05g02260.2 expressed protein
wPt4605	1B	dicoccon1	Bradi2g37340.1	PF00719 PTHR10286 KOG1626 3.6.1.1 K01507 AT3G53620.1 AtPPa4,PPa4 pyrophosphorylase 4 LOC_Os05g02310.1 soluble inorganic pyrophosphatase, putative, expressed
wPt7026	2A	dicoccon1	Bradi1g16750.1	PF05673,PF00004,PF07724 PTHR23073 KOG0726 K03062 AT4G29040.1 RPT2a regulatory particle AAA-ATPase 2A LOC_Os07g49150.1 26S protease regulatory subunit 4, putative, expressed
wPt8404	2B	dicoccon1	Bradi1g16097.1	AT3G56870.1 LOC_Os03g39740.2 expressed protein
wPt0489	2B	dicoccon1	Bradi5g22830.1	PF00106,PF01370,PF01073,PF05368,PF07993 PTHR10366 KOG1502 1.3.1.77 K08695 AT1G61720.1 BAN NAD(P)-binding Rossmann-fold superfamily protein LOC_Os04g53850.1 leucoanthocyanidin reductase, putative, expressed
wPt6854	3A	dicoccon1	Bradi2g02230.1	PF00083,PF07690 PTHR11600 KOG0254 AT5G16150.1 GLT1,PGLCT plastidic GLC translocator LOC_Os01g04190.2 transporter family protein, putative, expressed
wPt5084	3A	dicoccon1	Bradi2g56810.1	PF01501 PTHR11183 KOG1950 AT3G18660.2 GUX1,PGSIP1 plant glycogenin-like starch initiation protein 1 LOC_Os01g65780.1 glycosyl transferase, putative, expressed
wPt2756	3A	dicoccon1	Bradi2g57490.1	PF00149 PTHR14795 AT3G03305.1 Calcineurin-like metallo-phosphoesterase superfamily protein LOC_Os01g66920.1 Ser/Thr protein phosphatase family protein, putative, expressed
wPt5943	3A	dicoccon1	Bradi2g59550.1	T5G43750.1 NDH18 NAD(P)H dehydrogenase 18 LOC_Os01g70400.1 expressed protein
wPt8764	3B	dicoccon1	Bradi1g73110.1	PF04096,PF12110 PTHR23198 AT1G80680.1 MOS3,NUP96,PRE,SAR3 SUPPRESSOR OF AUXIN RESISTANCE 3 LOC_Os03g07580.1 OsNucAP1 - Putative Nucleoporin Autopeptidase homologue, expressed
wPt0280	3B	dicoccon1	Bradi1g73150.1	PF01344 PTHR23230 AT2G02870.1 Galactose oxidase/kelch repeat superfamily protein LOC_Os03g07530.1 OsFBK12 - F-box domain and kelch repeat containing protein, expresse
wPt6047	3B	dicoccon1	Bradi2g46590.1	PF04146 PTHR12357 KOG1901 AT1G79270.1 ECT8 evolutionarily conserved C-terminal region 8 LOC_Os01g48790.1 YT521-B-like family domain containing protein, expressed
wPt6214	4A	dicoccon1	Bradi2g00650.1	PF02670,PF08436 1.1.1.267 K00099 AT5G62790.1 DXR,PDE129 1-deoxy-D-xylulose 5-phosphate reductoisomerase LOC_Os01g01710.1 1-deoxy-D-xylulose 5-phosphate reductoisomerase, chloroplast precursor, putative, expresse
wPt9094	5A	dicoccon1	Bradi2g16500.1	PF00118 PTHR11353 KOG0363 K09494 AT5G20890.1 TCP-1/cpn60 chaperonin family protein LOC_Os03g42220.1 T-complex protein, putative, expressed
tPt6495	5A	dicoccon1	Bradi5g11170.1	PF01399 PTHR10678 KOG1463 K03036 AT1G29150.1 ATS9,RPN6 non-ATPase subunit 9 LOC_Os04g36700.1 proteasome subunit, putative, expressed
wPt0295	5B	dicoccon1	Bradi1g00560.1	-
wPt1733	5B	dicoccon1	Bradi1g08907.1	AT1G62250.1 LOC_Os03g53300.2 expressed protein
wPt4677	5B	dicoccon1	Bradi4g31960.1	PF00155,PF01212,PF00266,PF01053,PF01041 PTHR11751 KOG0257 AT1G77670.1 Pyridoxal phosphate (PLP)-dependent transferases superfamily protein LOC_Os09g28050.1 asparate aminotransferase, putative, expressed
wPt5514	5B	dicoccon1	Bradi4g34140.1	PF00646 AT3G20270.1 lipid-binding serum glycoprotein family protein LOC_Os09g32240.1 OsFBX332 - F-box domain containing protein, expressed
tPt4209	6A	dicoccon1	Bradi1g37410.1	PF00257 AT3G50980.1 XERO1 dehydrin xero 1 LOC_Os11g26780.1 dehydrin, putative, expressed
wPt5834	6A	dicoccon1	Bradi2g34240.1	PF03552 PTHR13301:SF1 2.4.1.12 K10999 AT4G32410.1 AtCESA1,CESA1,RSW1 cellulose synthase 1 LOC_Os05g08370.1 CESA1 - cellulose synthase, expressed
wPt8006	6A	dicoccon1	Bradi3g00720.1	AT4G25670.1 LOC_Os02g01360.1 OsMADS60 - MADS-box family gene with MIKCc type-box, expressed
wPt7027	6A	dicoccon1	Bradi3g00980.1	PF00270,PF04851,PF00271,PF02889 PTHR11752 KOG0951 3.6.4.13 K12854 AT1G20960.1 emb1507 U5 small nuclear ribonucleoprotein helicase, putative LOC_Os02g01740.1 U5 small nuclear ribonucleoprotein 200 kDa helicase, putative, expresse
wPt3965	6A	dicoccon1	Bradi3g01297.1	PF00176,PF00271 PTHR10799 KOG0386 AT2G46020.2 ATBRM,BRM,CHA2,CHR2 transcription regulatory protein SNF2, putative LOC_Os02g02290.1 SNF2 family N-terminal domain containing protein, expressed
wPt8773	6A	dicoccon1	Bradi3g55287.1	PF12552 PTHR21726:SF8 AT4G28760.1 Protein of unknown function (DUF3741) LOC_Os02g57140.1 expressed protein
wPt2162	6B	dicoccon1	Bradi3g55860.1	PF01088 PTHR10589 KOG2778 3.4.19.12 K05610 AT1G65650.1 UCH2 Peptidase C12, ubiquitin carboxyl-terminal hydrolase 1 LOC_Os02g57630.2 ubiquitin carboxyl-terminal hydrolase, family 1, putative, expressed
wPt0882	6B	dicoccon1	Bradi5g03070.1	PF07714,PF00069 PTHR23258 KOG1187 AT1G21240.1 WAK3 wall associated kinase 3 LOC_Os10g02720.1 OsWAK99 - OsWAK receptor-like protein kinase, expressed
wPt9256	6B	dicoccon1	Bradi5g22140.1	T5G44510.1 TAO1 target of AVRB operation1 LOC_Os04g53060.1 NBS-LRR disease resistance protein, putative, expressed
wPt1163	7A	dicoccon1	Bradi1g51340.1	PF09747 KOG3044 AT5G47090.1 LOC_Os06g04780.1 coiled-coil domain-containing protein 97, putative, expressed
wPt7295	7B	dicoccon1	Bradi1g26960.1	PF03101,PF10551,PF04434 AT1G52520.1 FRS6 FAR1-related sequence 6 LOC_Os07g31420.1 transposon protein, putative, unclassified, expressed
wPt6498	7B	dicoccon1	Bradi1g36640.1	PF01126 PTHR10720 KOG4480 AT2G26670.1 ATHO1,GUN2,HO1,HY1,HY6,TED4 Plant haem oxygenase (decyclizing) family protein LOC_Os06g40080.1 heme oxygenase 1, putative, expressed
wPt1770	1B	tur0	Bradi1g17900.1	PF02463,PF06470 PTHR18937 KOG0964 K06669 AT2G27170.1 SMC3,TTN7 Structural maintenance of chromosomes (SMC) family protein LOC_Os02g04080.1 chromosome segregation protein sudA, putative, expressed
wPt9793	2A	tur0	Bradi5g26217.1	PF06749 AT4G27435.1 Protein of unknown function (DUF1218) LOC_Os04g58160.1 fiber protein Fb34, putative, expressed
wPt0697	2B	tur0	Bradi4g07820.4	PF07855 PTHR13292 KOG4493 AT5G66930.2 LOC_Os12g26044.1 expressed protein
wPt8460	2B	tur0	Bradi4g19457.1	PF05221,PF00670,PF02826,PF07991 PTHR23420 KOG1370 3.3.1.1 K01251 AT4G13940.1 ATSAHH1,EMB1395,HOG1,MEE58,SAHH1 S-adenosyl-L-homocysteine hydrolase LOC_Os11g26850.2 erythronate-4-phosphate dehydrogenase, putative, expressed
wPt2724	2B	tur0	Bradi5g26450.1	PF04515 PTHR12385 KOG1362 AT3G15380.1 Plasma-membrane choline transporter family protein LOC_Os04g58470.1 choline transporter-related, putative, expressed
wPt4412	3B	tur0	Bradi2g62697.1	PF02037,PF00628,PF02891 PTHR10782 AT5G60410.4 ATSIZ1,SIZ1 DNA-binding protein with MIZ/SP-RING zinc finger, PHD-finger and SAP domain LOC_Os05g03430.2 ATSIZ1/SIZ1, putative, expressed
wPt2247	4A	tur0	Bradi1g51240.1	PF00009,PF03144,PF00679,PF06421 PTHR23115 KOG0462 AT5G39900.1 Small GTP-binding protein LOC_Os06g05250.2 GTP-binding protein GUF1, putative, expressed
wPt6014	5B	tur0	Bradi1g07750.1	PF00069,PF07714,PF01636 PTHR11295 KOG0668 AT2G23070.1 Protein kinase superfamily protein LOC_Os03g55490.1 casein kinase II subunit alpha-2, putative, expressed
wPt8194	6B	tur0	Bradi1g60130.1	PF02190 PTHR23327 AT1G19740.1 ATP-dependent protease La (LON) domain protein LOC_Os03g29540.2 ATP-dependent protease, putative, expressed
wPt2400	6B	tur0	Bradi3g01940.1	PF00763,PF02882 PTHR10025 KOG0089 AT4G00620.1 Amino acid dehydrogenase family protein LOC_Os02g02850.1 bifunctional protein folD, putative, expressed
wPt5964	7A	tur0	Bradi1g49760.1	PF00118 PTHR11353 KOG0360 AT3G20050.1 ATTCP-1,TCP-1 T-complex protein 1 alpha subunit LOC_Os04g46620.1 T-complex protein, putative, expressed
wPt2847	1A	tur1	Bradi4g30280.1	PF05673,PF07728,PF00004,PF07724 PTHR23073 KOG0727 K03063 AT5G58290.1 RPT3 regulatory particle triple-A ATPase 3 LOC_Os02g21970.1 26S protease regulatory subunit 6B, putative, expressed
wPt9283	1B	tur1	Bradi2g36360.1	PF06733,PF06777 PTHR11472 KOG1131 3.6.4.12 K10844 AT1G03190.1 ATXPD,UVH6 RAD3-like DNA-binding helicase protein LOC_Os05g05260.1 helicase, putative, expressed
wPt3611	2A	tur1	Bradi5g01737.1	-
tPt2163	2A	tur1	Bradi5g27460.1	PTHR13129 KOG1832 K11789 AT4G31160.1 DCAF1 DDB1-CUL4 associated factor 1 LOC_Os04g59460.1 expressed protei
wPt5513	2B	tur1	Bradi4g39260.1	PF05368,PF01370 PTHR14194 1.3.1.- K00224 AT1G32100.1 ATPRR1,PRR1 pinoresinol reductase 1 LOC_Os12g16410.1 isoflavone reductase, putative, expressed
wPt5513	2B	tur1	Bradi4g39260.1	-
wPt9350	2B	tur1	Bradi5g22745.1	PF00176,PF00271 PTHR10799 KOG1001 AT1G50410.1 SNF2 domain-containing protein / helicase domain-containing protein / zinc finger protein-related LOC_Os04g53720.1 SNF2 family N-terminal domain containing protein, expressed
wPt9350	2B	tur1	Bradi5g22745.1	-
wPt2929	2B	tur1	Bradi5g26017.1	PTHR12183 AT5G23110.1 Zinc finger, C3HC4 type (RING finger) family protein LOC_Os07g45350.1 zinc finger, RING-type, putative, expressed
wPt1349	3B	tur1	Bradi2g41977.3	PF02736,PF00063,PF00612,PF01843 PTHR13140 KOG0160 AT5G20490.1 ATXIK,XI-17,XIK Myosin family protein with Dil domain LOC_Os03g48140.1 myosin, putative, expressed
wPt1091	4A	tur1	Bradi1g39220.1	PF04783,PF04782 PTHR21450 AT4G39790.1 Protein of unknown function (DUF630 and DUF632) LOC_Os05g16640.1 DUF630/DUF632 domains containing protein, putative, expressed
wPt3506	4A	tur1	Bradi1g52150.2	PF01988 AT5G24290.1 Vacuolar iron transporter (VIT) family protein LOC_Os06g01440.1 integral membrane protein, putative, expressed
wPt5928	5B	tur1	Bradi1g08660.2	PF00069,PF07714 PTHR11295 KOG1290 2.7.1.- K00924 AT3G53030.1 SRPK4 ser/arg-rich protein kinase 4 LOC_Os03g53720.1 SRPK4, putative, expressed
wPt5928	5B	tur1	Bradi1g08660.2	-
wPt9666	5B	tur1	Bradi3g08850.1	PF04321,PF01370,PF02719,PF01073,PF07993 PTHR10366 KOG0747 4.2.1.76 K12450 AT1G78570.1 ATRHM1,RHM1,ROL1 rhamnose biosynthesis 1 LOC_Os03g17000.3 NAD dependent epimerase/dehydratase family domain containing protein, expressed

## Sheet: Wheat GO
Marker	Chromosome	ssp	GO	GO
wPt0202	1B	dicoccon0
wPt0459	1B	dicoccon0
wPt1770	1B	dicoccon0
wPt4651	1B	dicoccon0	Triticum aestivum cDNA, clone: WT012_M15, cultivar: Chinese Spring
wPt2473	2A	dicoccon0
wPt5839	2A	dicoccon0	Triticum aestivum chalcone synthase (CHS) gene, complete cds.
wPt6064	2A	dicoccon0
wPt2274	2B	dicoccon0
wPt5556	2B	dicoccon0
wPt5680	2B	dicoccon0
wPt6174	2B	dicoccon0
wPt8916	2B	dicoccon0
wPt1888	3A	dicoccon0
wPt8876	3A	dicoccon0
wPt0384	3B	dicoccon0	Triticum aestivum chromosome 3B, genomic scaffold, cultivar Chinese Spring
wPt0668	3B	dicoccon0	>gnl|BDest|270389396 EST CCXF8578.g1 CCXF Brachypodium distachyon abiotic + biotic stress pool Brachypodium distachyon cDNA clone CCXF8578 3',
wPt0990	3B	dicoccon0	Triticum aestivum chromosome 3B, genomic scaffold, cultivar Chinese Spring
wPt1020	3B	dicoccon0
wPt2391	3B	dicoccon0	Triticum aestivum chromosome 3B, genomic scaffold, cultivar Chinese Spring
wPt5432	3B	dicoccon0	Triticum aestivum chromosome 3B, genomic scaffold, cultivar Chinese Spring
wPt5704	3B	dicoccon0
wPt6000	3B	dicoccon0	Triticum aestivum chromosome 3B, genomic scaffold, cultivar Chinese Spring
wPt6785	3B	dicoccon0	Triticum aestivum chromosome 3B, genomic scaffold, cultivar Chinese Spring
wPt9049	3B	dicoccon0
wPt0763	4A	dicoccon0
wPt2247	4A	dicoccon0
wPt3449	4A	dicoccon0
wPt4596	4A	dicoccon0
wPt7391	4A	dicoccon0
wPt7876	4A	dicoccon0
wPt8886	4A	dicoccon0
wPt5990	4B	dicoccon0	Triticum aestivum chromosome 3B, genomic scaffold, cultivar Chinese Spring
wPt4419	5A	dicoccon0
wPt5231	5A	dicoccon0	Secale sylvestre pyruvate dehydrogenase E1 component alpha subunit (PDHA1) gene, partial cds
wPt8262	5A	dicoccon0	Triticum aestivum chromosome 3B, genomic scaffold, cultivar Chinese Spring
wPt0819	5B	dicoccon0	Aegilops tauschii transposon XJ, complete sequence
wPt4936	5B	dicoccon0
wPt7006	5B	dicoccon0	Triticum aestivum DEAD-box RNA helicase (RH1) mRNA, complete cds
wPt7114	5B	dicoccon0
wPt2465	6A	dicoccon0
wPt2822	6A	dicoccon0
wPt4270	6A	dicoccon0
wPt6520	6A	dicoccon0
wPt9280	6A	dicoccon0
wPt2175	6B	dicoccon0	Hordeum vulgare subsp. vulgare mRNA for predicted protein, complete cds, clone: NIASHv2095O09
wPt2400	6B	dicoccon0
wPt3424	6B	dicoccon0
wPt4142	6B	dicoccon0
wPt4900	6B	dicoccon0	Triticum aestivum chromosome 3B, genomic scaffold, cultivar Chinese Spring
wPt5971	6B	dicoccon0	Triticum aestivum chromosome 3B, genomic scaffold, cultivar Chinese Spring
wPt6154	6B	dicoccon0
wPt7846	6B	dicoccon0
wPt8194	6B	dicoccon0
wPt8721	6B	dicoccon0	Oryza sativa (indica cultivar-group) benzothiadiazole-induced MAP kinase 2 (BIMK2) gene, promoter region and complete cds
wPt9952	6B	dicoccon0	PREDICTED: Brachypodium distachyon putative disease resistance protein RGA4 (LOC100838707), mRNA
wPt0321	7A	dicoccon0
wPt0745	7A	dicoccon0
wPt1441	7A	dicoccon0	Hordeum vulgare subsp. vulgare mRNA for predicted protein, partial cds, clone: NIASHv3007F24
wPt4489	7A	dicoccon0
wPt6797	7A	dicoccon0
wPt5677	7B	dicoccon0
wPt7108	7B	dicoccon0	Triticum aestivum chromosome 3B, genomic scaffold, cultivar Chinese Spring
wPt8981	7B	dicoccon0
wPt8155	NA	dicoccon0
wPt9501	NA	dicoccon0
wPt4666	1A	dicoccon1
wPt0459	1B	dicoccon1
wPt1603	1B	dicoccon1
wPt1684	1B	dicoccon1
wPt3451	1B	dicoccon1	Triticum aestivum chromosome 3B, genomic scaffold, cultivar Chinese Spring
wPt4726	1B	dicoccon1
wPt5562	1B	dicoccon1
wPt6229	1B	dicoccon1	Triticum aestivum chromosome 3B, genomic scaffold, cultivar Chinese Spring
wPt8971	1B	dicoccon1
wPt9283	1B	dicoccon1
wPt7026	2A	dicoccon1	Triticum aestivum chromosome 3B, genomic scaffold, cultivar Chinese Spring
wPt9277	2A	dicoccon1
wPt0906	2B	dicoccon1
wPt2929	2B	dicoccon1	Triticum urartu cultivar G1812 clone BAC 288D18 chromosome 3AL, complete sequence
wPt4072	2B	dicoccon1
wPt5788	2B	dicoccon1
wPt2810	3A	dicoccon1	PREDICTED: Brachypodium distachyon TBC1 domain family member 15-like (LOC100838197), mRNA
wPt5943	3A	dicoccon1
wPt1171	3B	dicoccon1	Triticum aestivum chromosome 3B, genomic scaffold, cultivar Chinese Spring
wPt8764	3B	dicoccon1	Triticum aestivum SGT1 (SGT1) gene, SGT1-A1 allele, complete cds
wPt0610	3B/4A	dicoccon1
wPt1091	4A	dicoccon1
wPt3810	4A	dicoccon1
wPt8078	4A	dicoccon1
wPt1733	5B	dicoccon1
wPt4677	5B	dicoccon1
wPt5514	5B	dicoccon1	Triticum aestivum chromosome 3B, genomic scaffold, cultivar Chinese Spring
wPt5928	5B	dicoccon1
wPt6880	5B	dicoccon1	Triticum monococcum 5,10-methylene-tetrahydrofolate reductase mRNA, complete cds
wPt0562	6A	dicoccon1
wPt2636	6A	dicoccon1
wPt3965	6A	dicoccon1
wPt5834	6A	dicoccon1
wPt7616	6A	dicoccon1
wPt7663	6A	dicoccon1	PREDICTED: Brachypodium distachyon wall-associated receptor kinase 3-like (LOC100831740), mRNA
wPt1830	6B	dicoccon1
wPt7777	6B	dicoccon1
wPt9256	6B	dicoccon1
wPt1023	7A	dicoccon1	Triticum aestivum chromosome 3B-specific BAC library, contig ctg0011b
wPt4835	7A	dicoccon1	Triticum aestivum chromosome 3B, genomic scaffold, cultivar Chinese Spring
wPt3058	7B	dicoccon1	Triticum aestivum chromosome 3B, genomic scaffold, cultivar Chinese Spring
wPt4038	7B	dicoccon1
wPt6498	7B	dicoccon1
wPt7064	7B	dicoccon1
wPt8989	7B	dicoccon1
wPt1770	1B	tur0	Triticum aestivum cDNA, clone: WT012_M15, cultivar: Chinese Spring
wPt4651	1B	tur0
wPt6064	2A	tur0
wPt1394	2B	tur0
wPt2274	2B	tur0
wPt3383	2B	tur0	Triticum monococcum TmERA3 gene for ethylene Insensitive 2 homologue, partial cds
wPt5680	2B	tur0
wPt1020	3B	tur0
wPt4412	3B	tur0	Triticum aestivum chromosome 3B, genomic scaffold, cultivar Chinese Spring
wPt5704	3B	tur0	Triticum aestivum chromosome 3B, genomic scaffold, cultivar Chinese Spring
wPt2247	4A	tur0
wPt6191	5B	tur0
wPt2400	6B	tur0
wPt3424	6B	tur0
wPt6154	6B	tur0
wPt7343	6B	tur0	Triticum aestivum cultivar Chinese Spring clone BAC 351D1 chromosome 4A DELLA protein (Rht-A) gene, complete cds, complete sequence
wPt7540	6B	tur0	Triticum aestivum cDNA, clone: WT010_M17, cultivar: Chinese Spring
wPt7846	6B	tur0
wPt8194	6B	tur0
wPt4220	7A	tur0
wPt5964	7A	tur0
wPt6797	7A	tur0	Triticum aestivum chromosome 3B, genomic scaffold, cultivar Chinese Spring
wPt5677	7B	tur0
wPt8155	NA	tur0	Triticum aestivum cDNA, clone: WT012_J11, cultivar: Chinese Spring
wPt2847	1A	tur1	Triticum aestivum chromosome 3B, genomic scaffold, cultivar Chinese Spring
wPt9283	1B	tur1
wPt2929	2B	tur1
wPt5788	2B	tur1
wPt1091	4A	tur1
wPt3810	4A	tur1	Triticum aestivum chromosome 3B, genomic scaffold, cultivar Chinese Spring
wPt1420	5B	tur1
wPt5928	5B	tur1
wPt9666	5B	tur1
wPt2465	6A	tur1
wPt7777	6B	tur1
wPt5138	7B	tur1
wPt5922	7B	tur1
