# Supplementary material for: Genetic Diversity and Association Mapping for Agromorphological and Grain Quality Traits of a Structured Collection of Durum Wheat Landraces Including subsp. durum, turgidum and diccocon
Source: PLoS One. 2016 Nov 15;11(11):e0166577. doi: 10.1371/journal.pone.0166577 (PMC5113043; doi:10.1371/journal.pone.0166577)
Supplement: S6 Table — (XLSX) [file pone.0166577.s007.xlsx]

## Sheet: Hoja2
Trait	marker	Chr.	Monomorphic in some subsp	Found in previous reports	Close to /putative function
Plant growth	wPt-6509	3A
	wPt-1151	3BL
Spike density	wPt-1374	1BS	X
	wPt-6825	5AL	X		Q gene
	wPt-9094	5AL	X	35	PBF-A gene
	wPt-5462	7BL
Glume hairiness	wPt-4676	1AS	X		Hg gene
Glume colour	wPt-2395	1BS
	wPt-8267	1BS
Awn colour	wPt-2395	1BS
Seed colour	rPt-0996	3BL	X
	wPt-0665	3BL
	wPt-7906	6AS	X
	wPt-1830	6BS	X
Days to heading	tPt-2163	2AL	X	8.51
	wPt-2858	2AL		8
	wPt-0489	2BL	X	8	anthocyanidin reductase
	wPt-3509	5AL		8, 35	PBF-A gene
	wPt-7572	6A	X	8
	wPt-1890	6BL	X
	wPt-7426	6BS	X
	wPt-1330	7BL	X
	wPt-6498	7BL	X	35	heme oxygenase 1
	wPt-9204	NA	X	8
Plant height	tPt-5080	1BS	X
	wPt-4419	5A	X
	wPt-1023	7A	X	8
	wPt-8981	7BL	X
Spikelets per spike	wPt-0196	1AS
	rPt-7906	1BL
	wPt-8168	1BL
	wPt-6012	1BS
	tPt-2163	2AL	X
	wPt-6509	3A
	wPt-2202	3AL			spike length
	wPt-1151	3BL
	wPt-7572	6A
	tPt-1755	7A
	wPt-1163	7AS	X
	wPt-4345	7AS
	wPt-4120	7B	X
	wPt-1330	7BL	X
Days to maturity	wPt-7426	6BS	X
D13C	wPt-0696	6BL
Spike length	wPt-1374	1BS	X
	wPt-2395	1BS
	tPt-6376	3A
	wPt-2202	3AL			spike length
	wPt-4660	4AL
	wPt-1330	7BL	X
Protein content	wPt-0655	1BS	X
	wPt-5432	3BS	X	8
Gluten strength	wPt-8770	1A
	wPt-9757	1A
	wPt-6274	1AL	X
	wPt-7066	1BL
	wPt-7138	1BS
	wPt-8267	1BS
	wPt-7026	2AS	X
	wPt-0398	3AL
	wPt-0990	3BL	X
	wPt-4412	3BL	X
	wPt-6000	3BL	X
	wPt-5432	3BS	X
	wPt-1007	4AL
	wPt-3449	4AL	X
	wPt-3506	4AL	X
	wPt-1733	5BL	X
	wPt-8124	6AL
	wPt-1121	6B	X
	wPt-3116	6BS
	wPt-6916	6BS	X
	wPt-7343	6BS	X
	rPt-7987	7A
	wPt-0321	7A	X
	wPt-7763	7A
	wPt-3058	7BL	X
	wPt-9501	NA	X
Yellow Index	wPt-0665	3BL
	wPt-6869	7BL
Thousand kernel weight	wPt-4835	7A	X
	wPt-0884	7BL		8
Test weight	wPt-7779	2BS	X
	tPt-3599	3BL
	tPt-6495	5AL		35
