# Supplementary material for: Genetic Diversity and Association Mapping for Agromorphological and Grain Quality Traits of a Structured Collection of Durum Wheat Landraces Including subsp. durum, turgidum and diccocon
Source: PLoS One. 2016 Nov 15;11(11):e0166577. doi: 10.1371/journal.pone.0166577 (PMC5113043; doi:10.1371/journal.pone.0166577)
Supplement: S7 Table — MTAs identified in the present study are marked in bold. (XLSX) [file pone.0166577.s008.xlsx]

## Sheet: Hoja2
Durum wheat consensus map from Marone et al. (2012). MTAs identified in the present study are marked in bold.
Marker Name	Chromosome	Genetic Position	arm
TC69046b	1A-1	0	S
Xbarc263	1A-1	3661	S
wPt-4735	1A-1	4228	S
Xgwm835b	1A-1	9374	S
BQ607256	1A-1	11501	S
wPt-4177	1A-1	16544	S
wPt-1692	1A-1	17417	S
wPt-8076	1A-1	17446	S
wPt-3870	1A-1	18041	S
rPt-1143	1A-1	19723	S
wPt-6280	1A-1	20184	S
wPt-0512	1A-1	20567	S
wPt-8090	1A-1	21109	S
wPt-0196	1A-1	21686	S
wPt-2527	1A-1	21840	S
TC87195a	1A-1	23253	S
Xgwm136	1A-1	24234	S
TC85294a	1A-1	26174	S
wPt-3198	1A-1	26834	S
wPt-6709	1A-1	26968	S
wPt-4676	1A-1	31386	S
BJ237020	1A-1	32909	S
Ws	1A-1	34116	S
TC95235	1A-1	40841	S
Bla1	1A-1	43740	S
Xgwm403a	1A-1	46534	S
CA741577a	1A-2	0	L
Xbarc28	1A-2	5437	L
wPt-7383	1A-2	8352	L
CA703897	1A-2	11930	L
wPt-2632a	1A-2	14841	L
wPt-9474a	1A-2	16322	L
wPt-8773a	1A-2	20682	L
wPt-2494	1A-2	27935	L
TC70788	1A-2	35258	L
BQ838884	1A-2	48089	L
wPt-0636	1A-2	66664	L
tPt-4209a	1A-2	66759	L
wPt-2014	1A-2	70465	L
TC84551	1A-2	80048	L
wPt-1324	1A-3	0	L
Xbarc213	1A-3	14454	L
wPt-4793	1A-3	14738	L
Xgwm633	1A-3	15999	L
CA741577b	1A-3	19924	L
Xwmc254	1A-3	22769	L
Xgwm99	1A-3	23482	L
Xgwm497a	1A-3	23988	L
wPt-0767	1A-3	24334	L
wPt-2847	1A-3	24340	L
wPt-7972	1A-3	24351	L
wPt-9938	1A-3	24401	L
wPt-5660	1A-3	24404	L
wPt-4408	1A-3	24488	L
wPt-8370	1A-3	24499	L
wPt-7339	1A-3	24942	L
Xwmc59	1A-3	25117	L
wPt-4658	1A-3	25764	L
wPt-5367	1A-3	26371	L
F109a	1A-3	28319	L
wPt-6853	1A-3	30399	L
wPt-1310	1A-3	30443	L
wPt-1011	1A-3	30518	L
TC91645	1A-3	32425	L
wPt-2406	1A-3	34100	L
wPt-5274	1A-3	34198	L
wPt-9985	1A-3	34236	L
wPt-8644	1A-3	34236	L
wPt-6754	1A-3	34236	L
wPt-4709	1A-3	34236	L
wPt-5077	1A-3	34236	L
wPt-6274	1A-3	34236	L
wPt-1010	1A-3	34236	L
wPt-3934	1A-3	34236	L
tPt-1419	1A-3	34236	L
wPt-0497	1A-3	34244	L
CA594434a	1A-3	39738	L
wPt-5522	1A-3	40437	L
Xwmc716	1A-3	47508	L
Xgwm750	1A-3	48038	L
wPt-0308	1B	0	S
wPt-304810	1B	2270	S
TC69046a	1B	9363	S
Xcfd15	1B	14085	S
Xwmc798	1B	15741	S
rPt-8399	1B	16004	S
Xgwm374	1B	17535	S
wPt-8627	1B	19741	S
Xgwm835a	1B	19784	S
Xwmc49	1B	20693	S
TC87195b	1B	25673	S
wPt-4366	1B	26317	S
wPt-6592	1B	26423	S
tPt-5675	1B	26544	S
wPt-5347	1B	27199	S
wPt-3753	1B	28037	S
Xgwm1100	1B	28463	S
wPt-4811	1B	29020	S
TC85294b	1B	30265	S
wPt-0655	1B	31253	S
wPt-2999	1B	33331	S
wPt-4605	1B	33940	S
Xwmc500d	1B	36741	S
Xwmc329	1B	37141	S
wPt-5385	1B	37306	S
wPt-2744	1B	37338	S
wPt-2706	1B	37374	S
wPt-5562	1B	37374	S
wPt-7242	1B	37374	S
wPt-5899	1B	37399	S
wPt-8087	1B	37428	S
wPt-0260	1B	37932	S
Xwmc51b	1B	38434	S
Xbarc8	1B	39071	S
wPt-4726	1B	40008	S
wPt-1684	1B	41883	S
Xwmc406	1B	44262	S
wPt-4510	1B	45723	S
XS25M51(280)	1B	48237	S
wPt-6325	1B	48632	S
Xutv111	1B	50528	S
wPt-3103	1B	51523	S
wPt-6012	1B	52272	S
Xmgb2	1B	54430	S
Xwmc326a	1B	54552	S
Xgwm11	1B	54798	S
Xutv618	1B	55530	S
Xutv780	1B	57311	S
Xutv1356	1B	58913	S
Rg1	1B	60904	S
Gli-B1	1B	62323	S
wPt-5800	1B	62732	S
Xwmc597c	1B	62904	S
Xgwm273	1B	63099	S
Xwmc611	1B	63367	S
Xbarc187b	1B	63446	S
Xpsr957	1B	65462	S
Xbarc137	1B	65772	S
Xgwm264	1B	66375	S
XS13M61(590)	1B	66830	S
Xgwm18	1B	67218	S
Xutv1109	1B	67302	S
Glu-B3	1B	67407	S
XS13M61(370)	1B	68304	S
Xpsr596	1B	70068	S
Xutv1518	1B	70429	S
Xgwm498	1B	71362	S
Nor1	1B	71466	S
Xgwm947	1B	72268	S
wPt-306450	1B	73554	S
Xbarc240	1B	74355	S
Xutv1181	1B	75014	S
Xgwm762	1B	75608	S
wPt-1374	1B	76451	S
Xbcd98	1B	78289	S
CA679329a	1B	78447	S
wPt-3084	1B	82785	S
Xwmc265b	1B	83816	L
wPt-8168	1B	84092	L
BJ318987	1B	86075	L
Xbarc181	1B	88591	L
Xgwm131c	1B	89012	L
wPt-2389	1B	89542	L
wPt-3451	1B	90673	L
Xbarc83a	1B	91513	L
wPt-6240	1B	92949	L
Xutv786	1B	93568	L
Xwmc216	1B	94254	L
Glu-B1	1B	100056	L
Xmag620a	1B	100107	L
Xmgb40	1B	100200	L
wPt-9792	1B	102275	L
Xutv1334	1B	104473	L
Xcfa2129	1B	105365	L
Xpsr648	1B	105533	L
wPt-303890	1B	106133	L
Swes578	1B	111678	L
wPt-3579	1B	112514	L
Xpsr162	1B	112910	L
wPt-3227	1B	113571	L
wPt-0202	1B	113743	L
wPt-0506	1B	114133	L
wPt-0463	1B	114386	L
wPt-3566	1B	115347	L
Xgwm403b	1B	117750	L
CA651264	1B	119262	L
wPt-5011	1B	124307	L
wPt-9409	1B	130173	L
wPt-1818	1B	130208	L
wPt-1247	1B	130208	L
CA679329b	1B	131433	L
rPt-7906	1B	132135	L
Xgwm806	1B	133682	L
Xutv1425	1B	138914	L
BE419757	1B	138988	L
Xutv704	1B	140810	L
wPt-0459	1B	141559	L
Xgwm124	1B	143235	L
Xgwm544b	1B	143302	L
Xgwm268	1B	145074	L
wPt-2257	1B	147200	L
wPt-7066	1B	148147	L
wPt-9032	1B	148202	L
Xwmc673	1B	151330	L
wPt-0097	1B	151877	L
Xbarc81	1B	152036	L
Xgwm153	1B	154035	L
F79	1B	158166	L
wPt-5034	1B	158442	L
wPt-5061	1B	158525	L
rPt-2940	1B	158902	L
wPt-5281	1B	159284	L
XS13M61(430)	1B	160009	L
wPt-5316	1B	160933	L
TC81688	1B	165050	L
wPt-5907	1B	167517	L
wPt-2205	1B	168525	L
wPt-4688	1B	171088	L
F109b	1B	173545	L
wPt-8832	1B	181414	L
rPt-5412	1B	182318	L
Xwmc44	1B	188954	L
TC88378	1B	196005	L
Xgwm328b	1B	199269	L
wPt-3571	1B	199864	L
Xgwm140	1B	200972	L
Xwmc728	1B	201338	L
Xbarc80	1B	203095	L
wPt-9028	1B	204870	L
wPt-5253	1B	205094	L
wPt-8866	1B	205322	L
wPt-2968	1B	205976	L
wPt-5915	1B	206504	L
wPt-1973	1B	206593	L
wPt-5721	1B	206911	L
wPt-3950	1B	207216	L
wPt-6142	1B	207311	L
tPt-6091	1B	207910	L
wPt-1672	1B	207928	L
wPt-1786	1B	208108	L
wPt-4361	1B	208272	L
Xgwm659	1B	209278	L
wPt-2485	1B	209963	L
CA677684b	1B	211572	L
Xcwem32	1B	215582	L
wPt-4651	1B	215643	L
wPt-5577	1B	216324	L
wPt-1313	1B	216459	L
wPt-8245	1B	216492	L
wPt-1770	1B	216508	L
wPt-7746	1B	216543	L
Swes947	1B	218392	L
Xgwm328c	1B	220449	L
Xwmc326b	2A-1	0	S
wPt-8925	2A-1	6242	S
wPt-7175	2A-1	8929	S
tPt-2481	2A-1	9527	S
tPt-4602	2A-1	10137	S
Xwmc382a	2A-1	12126	S
Xgwm636	2A-1	12628	S
Xmag3807	2A-1	13864	S
TC90641	2A-1	14143	S
Xbarc128	2A-1	14304	S
TC90640	2A-1	14935	S
Xdupw210	2A-1	15112	S
wPt-4197	2A-1	16423	S
wPt-5647	2A-1	16567	S
tPt-1041	2A-1	16589	S
Xbcd348a	2A-1	16736	S
wPt-6245	2A-1	17559	S
wPt-8049	2A-1	17862	S
wPt-4984	2A-1	18882	S
wPt-9672	2A-1	19530	S
wPt-4533	2A-1	21228	S
Xmag3996	2A-1	21802	S
Xwmc382b	2A-1	23747	S
wPt-3744	2A-1	24507	S
wPt-0102	2A-1	24507	S
wPt-0277	2A-1	24547	S
wPt-3611	2A-1	24547	S
Xgwm497b	2A-1	27416	S
Xwmc630b	2A-1	28991	S
Xgwm296	2A-1	30223	S
wPt-7285	2A-1	32147	S
tPt-5584	2A-1	33153	S
wPt-1368	2A-1	33982	S
wPt-7626	2A-1	38461	S
wPt-9624	2A-1	38494	S
wPt-5839	2A-1	38822	S
Xgwm359	2A-1	38867	S
Xwmc826	2A-1	58582	S
wPt-7026	2A-1	60914	S
CA658758	2A-1	66734	S
Xwmc453	2A-1	86078	S
Xwmc51d	2A-1	88571	S
wPt-9320	2A-1	90267	S
wPt-3037	2A-1	97951	S
wPt-2435	2A-1	100043	S
Xmag2090	2A-1	104364	S
TC82001	2A-1	113325	S
Xgwm122	2A-1	125416	S
Xgwm339	2A-1	128155	S
Xgwm425	2A-1	129167	S
Xgwm515	2A-1	132640	S
Xgwm275	2A-1	133452	S
Xbcd855	2A-1	135121	S
Xgwm448	2A-1	135815	S
Xgwm95	2A-1	137889	S
Xbcd1709	2A-1	138934	S
Xgwm71b	2A-1	139575	S
XS13M61(330)	2A-1	140637	S
Xmgb5	2A-1	141501	S
XksuF37	2A-1	141549	S
Xmgb225	2A-1	141650	S
Xpsr388	2A-1	141689	S
Xutv1340	2A-1	142446	S
wPt-6461	2A-1	143089	S
XS25M51(350)	2A-1	143399	S
Xwmc51c	2A-1	144239	S
Xgwm372	2A-1	144360	S
wPt-8621	2A-1	144724	S
Xcfa2164a	2A-1	145463	S
wPt-8826	2A-1	146351	S
wPt-1203	2A-1	146543	S
wPt-1217	2A-1	146616	S
Xgwm473	2A-1	147771	S
Xgwm1045	2A-1	147981	S
Xmag1010	2A-1	148143	S
Xgwm71c	2A-1	148374	S
Xgwm895	2A-1	148442	S
Xwmc744	2A-1	148594	S
Xgwm558	2A-1	148987	S
Xgwm630	2A-1	149708	S
Xgwm328d	2A-1	152696	S
Xgwm304a	2A-1	161005	S
wPt-7049	2A-1	162571	S
TC81096	2A-1	167704	L
wPt-8071	2A-1	191980	L
Xwmc261	2A-2	0	L
Xgwm817	2A-2	7694	L
wPt-3244	2A-2	18243	L
Xgwm312	2A-2	19894	L
Xwmc170	2A-2	19960	L
Xgwm294	2A-2	25591	L
Xgwm761	2A-2	25989	L
Xcfd168	2A-2	27324	L
tPt-3136	2A-2	30141	L
Xgwm1067	2A-2	32359	L
wPt-0638	2A-2	36689	L
wPt-3728	2A-2	36689	L
wPt-7466	2A-2	36853	L
Xmag3579	2A-2	55974	L
wPt-6662	2A-3	0	L
wPt-7649	2A-3	2278	L
wPt-6775	2A-3	7056	L
wPt-7408	2A-3	7394	L
wPt-2858	2A-3	7635	L
wPt-1615	2A-3	7776	L
wPt-9586	2A-3	8126	L
wPt-7765a	2A-3	8254	L
wPt-9302	2A-3	8315	L
tPt-6105a	2A-3	8374	L
wPt-3281	2A-3	8374	L
wPt-1499	2A-3	8413	L
wPt-0071	2A-3	8863	L
wPt-9797	2A-3	9211	L
Xgwm311	2A-3	9306	L
wPt-7739	2A-3	9397	L
tPt-2163	2A-3	9670	L
wPt-8403	2A-3	9925	L
wPt-5887	2A-3	10122	L
wPt-5850	2A-3	10261	L
Xgwm265a	2A-3	10890	L
wPt-6064	2A-3	11747	L
wPt-9793	2A-3	15587	L
wPt-9277	2A-3	15958	L
Xgwm1111	2A-3	18617	L
Xgwm526a	2A-3	22006	L
TC70722a	2A-3	24257	L
wPt-1108	2A-3	38494	L
wPt-0746	2B	0	S
wPt-1663	2B	0.558	S
wPt-3388	2B	0.947	S
Xwmc489a	2B	1296	S
wPt-6158	2B	1552	S
wPt-3565	2B	1944	S
wPt-0477	2B	2049	S
Xgwm210	2B	2708	S
wPt-6223	2B	3010	S
wPt-1813	2B	3120	S
W01T03a	2B	3799	S
Xbcd348b	2B	4224	S
Xgwm5	2B	6045	S
wPt-9274	2B	7043	S
wPt-1634	2B	7857	S
Xgwm614	2B	8246	S
Xwmc764	2B	9093	S
wPt-1842	2B	10366	S
BQ170801	2B	10553	S
Xwmc382c	2B	10918	S
Xwmc661	2B	13432	S
wPt-0100	2B	14713	S
Xbarc35	2B	14745	S
wPt-5738	2B	17251	S
wPt-7970	2B	18297	S
wPt-5960	2B	18637	S
wPt-3517	2B	19915	S
wPt-8737	2B	20887	S
wPt-1601	2B	23984	S
wPt-2106	2B	25397	S
wPt-10908	2B	26090	S
BJ227727	2B	27311	S
wPt-9958	2B	30501	S
CA695634	2B	34717	S
wPt-10778	2B	41174	S
Xgwm1128	2B	46331	S
Xwmc597a	2B	46527	S
Xwmc243	2B	47528	S
tPt-4627	2B	48566	S
wPt-6246	2B	49940	S
Xmag3976	2B	50597	S
Xwmc257	2B	51546	S
wPt-7695	2B	51723	S
wPt-8404	2B	53077	S
Xgwm71a	2B	58399	S
Xwmc154	2B	61560	S
wPt-6932	2B	66463	S
Xgwm682	2B	67828	S
wPt-4195	2B	68752	S
wPt-5788	2B	69293	S
wPt-5513	2B	69460	S
wPt-9668	2B	70054	S
wPt-3561	2B	72667	S
Xmag464	2B	76158	S
wPt-2600	2B	77215	S
wPt-7320	2B	77374	S
wPt-8513	2B	77652	S
wPt-7158	2B	78720	S
wPt-5672	2B	81151	S
wPt-7757	2B	81163	S
wPt-6192	2B	81179	S
wPt-5556	2B	81180	S
wPt-4125	2B	81207	S
wPt-9098	2B	81208	S
wPt-6199	2B	81387	S
TC82742	2B	81500	S
Xgwm429	2B	81940	S
wPt-1064	2B	88899	S
wPt-0615	2B	89029	S
Xwmc597b	2B	92668	S
wPt-2120	2B	97314	S
wPt-6477	2B	99352	S
Xgwm132a	2B	100649	S
Xgwm148	2B	101038	S
Xgwm128	2B	102003	S
wPt-3288	2B	102324	S
wPt-2314	2B	103633	S
wPt-7779	2B	105297	S
Xwmc35	2B	107409	S
wPt-6471	2B	109612	S
TC71236	2B	111412	S
Xbarc18	2B	124136	S
Xgwm55	2B	135354	L
CA594434b	2B	144548	L
Xgwm191	2B	149797	L
CA724675	2B	153602	L
Xwmc363	2B	154439	L
Xwmc441	2B	155564	L
Xwmc149a	2B	157459	L
wPt-1140	2B	158298	L
wPt-5878	2B	159349	L
Xwmc51a	2B	159352	L
wPt-4199	2B	159668	L
Xgwm1027	2B	160653	L
wPt-8040a	2B	162022	L
BU099658	2B	162048	L
Xbarc101	2B	162270	L
wPt-3701	2B	163268	L
wPt-4812	2B	163856	L
wPt-7765b	2B	163903	L
tPt-6105b	2B	164133	L
wPt-8856	2B	164647	L
wPt-5736	2B	164727	L
wPt-8284	2B	164906	L
wPt-6565	2B	165725	L
wPt-10715	2B	166168	L
wPt-4917	2B	167140	L
wPt-3042	2B	167264	L
wPt-305355	2B	168078	L
wPt-6522	2B	168190	L
wPt-8569	2B	168480	L
wPt-3436	2B	168494	L
Xcfd73	2B	168766	L
wPt-305036	2B	169129	L
Xwmc175	2B	169591	L
wPt-7317	2B	170273	L
wPt-0906	2B	170888	L
wPt-0049	2B	171325	L
wPt-0794	2B	171494	L
wPt-0891	2B	172417	L
wPt-3378	2B	172734	L
wPt-7360	2B	172839	L
wPt-2274	2B	172882	L
rPt-6122	2B	172974	L
wPt-11421	2B	172977	L
wPt-6643	2B	174014	L
wPt-2724	2B	175005	L
wPt-10548	2B	175754	L
wPt-2293	2B	176010	L
wPt-8693	2B	176968	L
wPt-8340	2B	177553	L
wPt-0189	2B	177942	L
wPt-9654	2B	178093	L
wPt-1294	2B	178328	L
CA662535	2B	178685	L
wPt-8460	2B	181969	L
wPt-8521	2B	182477	L
wPt-10440	2B	182874	L
wPt-5680	2B	183037	L
wPt-3929	2B	183193	L
wPt-9350	2B	183197	L
wPt-0489	2B	183599	L
wPt-3651	2B	183602	L
TC72953	2B	186628	L
wPt-1646	2B	188474	L
wPt-7305	2B	188526	L
wPt-5242	2B	191562	L
Xgwm1300	2B	192598	L
BJ253815	2B	196899	L
CA681959b	2B	201333	L
Xwmc332	2B	204459	L
wPt-4223	2B	207212	L
wPt-0510	2B	208638	L
wPt-0567	2B	210021	L
wPt-2415	2B	213623	L
wPt-7004	2B	215102	L
wPt-8776	2B	218484	L
TC89976	2B	219353	L
wPt-7506	2B	223525	L
wPt-2622	2B	226853	L
Xgwm526b	2B	231609	L
wPt-6894	2B	231849	L
wPt-0471	2B	232422	L
wPt-0047	2B	232697	L
CA677684a	3A-1	0	S
wPt-6204	3A-1	9523	S
wPt-4349	3A-1	12062	S
wPt-1340	3A-1	14443	S
wPt-9351	3A-1	15385	S
wPt-3094	3A-1	15599	S
TC89014b	3A-1	16520	S
Xwmc206c	3A-1	17856	S
wPt-9373	3A-1	25010	S
Xgwm369	3A-2	0	S
Xgwm218	3A-2	10568	S
wPt-304671	3A-2	28693	S
Xbarc45	3A-2	38146	S
BJ213673c	3A-2	38216	S
Xgwm5	3A-2	48519	S
Xgwm720	3A-2	50494	L
Xwmc527b	3A-2	50840	L
Xgwm32	3A-2	53177	L
W01T03c	3A-2	54052	L
Xwmc664	3A-2	54559	L
Xmag620b	3A-2	55815	L
Xcfa2164b	3A-2	56771	L
Xgwm156a	3A-2	59109	L
Xgwm666a	3A-2	59768	L
Xbarc356	3A-2	61515	L
wPt-5886	3A-2	68449	L
Xgwm1042	3A-2	68820	L
Xwmc428	3A-2	73523	L
Xdupw227	3A-2	74083	L
TC74823a	3A-2	75772	L
Xcfa2262	3A-2	85231	L
Xwmc264	3A-2	91032	L
wPt-5084	3A-2	94946	L
wPt-4859	3A-2	95599	L
wPt-4939	3A-2	95930	L
wPt-11619	3A-2	96472	L
wPt-2202	3A-2	96915	L
wPt-6218	3A-2	98364	L
wPt-5786	3A-2	100197	L
F129	3A-2	103403	L
tPt-7209a	3A-2	109774	L
wPt-5943a	3A-2	109803	L
Xgwm1038	3A-2	110333	L
Xgwm751a	3A-2	116921	L
Xbarc69	3A-2	118964	L
tPt-1002	3A-2	120317	L
wPt-3816	3A-2	124984	L
wPt-1562	3A-2	125092	L
wPt-2659	3A-2	125228	L
wPt-5125	3A-2	126681	L
tPt-7492	3A-2	126696	L
wPt-5133	3A-2	126710	L
Xwmc206a	3A-2	136740	L
wPt-9238	3A-2	146327	L
wPt-1694	3A-2	146338	L
wPt-4398	3A-2	146362	L
wPt-2492	3A-2	149206	L
Xbarc314	3A-2	150574	L
TC77302	3A-2	154380	L
Xgwm162	3A-2	157009	L
wPt-1888	3A-2	157063	L
wPt-3978	3A-2	157233	L
wPt-4545	3A-2	168524	L
wPt-2144	3A-2	171126	L
wPt-9160	3A-2	171156	L
wPt-0398	3A-2	174017	L
TC88560	3A-3	0	L
TC91009	3A-3	6025	L
wPt-0566	3A-3	9556	L
wPt-0142	3A-3	10997	L
wPt-9934	3A-3	13725	L
TC80528a	3A-3	20116	L
TC89014a	3B-1	0	S
Xgwm389	3B-1	3335	S
Xmag2095	3B-1	4837	S
wPt-7264	3B-1	5686	S
wPt-7225	3B-1	5846	S
wPt-5697	3B-1	5933	S
wPt-10503	3B-1	7907	S
F103	3B-1	8133	S
wPt-10291	3B-1	8236	S
wPt-10388	3B-1	8236	S
wPt-6129	3B-1	8389	S
wPt-10239	3B-1	8684	S
wPt-1516	3B-1	9056	S
wPt-1132a	3B-1	9819	S
wPt-11454	3B-1	10740	S
wPt-10372	3B-1	10963	S
tPt-1079	3B-1	11593	S
wPt-7984	3B-1	13240	S
wPt-8079	3B-1	14413	S
wPt-3921	3B-1	14423	S
wPt-10333	3B-1	15525	S
Xmag501	3B-1	17197	S
Xwmc430a	3B-1	17372	S
wPt-2757	3B-1	20792	S
wPt-1081	3B-1	20974	S
wPt-3598	3B-1	22763	S
wPt-9410	3B-1	22803	S
wPt-5064	3B-1	22914	S
wPt-0302	3B-1	24853	S
wPt-3536	3B-1	24894	S
wPt-10714	3B-1	26879	S
Xgwm493	3B-1	28664	S
Xbarc102	3B-1	33307	S
wPt-7132	3B-1	36055	S
wPt-9012	3B-1	36055	S
wPt-4653	3B-1	36265	S
wPt-9010	3B-1	39617	S
wPt-4842	3B-1	39932	S
tPt-6487	3B-1	40604	S
wPt-6335	3B-1	43216	S
wPt-7860	3B-1	43828	S
wPt-8828	3B-1	44596	S
wPt-10436	3B-1	44660	S
wPt-5432	3B-1	46253	S
Xwmc500c	3B-1	47156	S
wPt-2961	3B-1	47591	S
wPt-9107	3B-1	49091	S
wPt-6742	3B-1	52006	S
wPt-0672	3B-1	54091	S
wPt-4431	3B-1	55035	S
wPt-10230	3B-1	55060	S
wPt-8990	3B-1	55070	S
wPt-10005	3B-1	55073	S
wPt-9250	3B-1	55098	S
wPt-10277	3B-1	55144	S
wPt-6802	3B-1	56285	S
wPt-3046	3B-1	56311	S
wPt-6216	3B-1	56400	S
wPt-9579	3B-1	56500	S
wPt-8686	3B-1	56505	S
wPt-1406	3B-1	57017	S
wPt-1349	3B-1	58117	S
wPt-10958	3B-1	58228	S
rPt-5853	3B-1	58497	S
tPt-8143	3B-1	58687	S
wPt-5215	3B-1	58889	S
wPt-4476	3B-1	58926	S
wPt-6066	3B-1	58970	S
wPt-2013	3B-1	58972	S
wPt-4292	3B-1	59087	S
tPt-9273	3B-1	59095	S
wPt-1191	3B-1	59240	S
wPt-6239	3B-1	59503	S
wPt-9982	3B-1	59513	S
wPt-8592	3B-1	59529	S
wPt-5244	3B-1	59782	S
wPt-8356	3B-1	59962	S
wPt-10540	3B-1	60005	S
wPt-10969	3B-1	60012	S
wPt-2720	3B-1	60151	S
wPt-8126	3B-1	60183	S
wPt-10389	3B-1	60185	S
wPt-4777	3B-1	60185	S
wPt-5495	3B-1	60185	S
wPt-7677	3B-1	60208	S
wPt-10677	3B-1	60273	S
wPt-10420	3B-1	60322	S
wPt-9088	3B-1	60383	S
wPt-10552	3B-1	60462	S
wPt-10080	3B-1	61300	S
wPt-8579	3B-1	61471	S
wPt-2936	3B-1	61522	S
CA499601	3B-1	76539	S
wPt-1159	3B-1	78268	S
Xgwm566	3B-1	78503	S
Xgwm284	3B-1	78805	S
Xgwm376	3B-1	93282	S
Xgwm285	3B-1	96147	S
Xgwm77	3B-1	97432	S
wPt-5390	3B-1	98821	S
Xbarc187a	3B-1	101998	S
Xgwm66	3B-1	106260	S
wPt-6047	3B-1	109220	S
Xwmc527a	3B-1	115607	L
tPt-0353a	3B-1	115977	L
wPt-0544	3B-1	117972	L
wPt-0446	3B-1	118808	L
wPt-4127	3B-1	120485	L
rPt-5396	3B-1	121762	L
Xbarc164	3B-1	132730	L
wPt-3327	3B-1	137072	L
wPt-7786	3B-1	137695	L
wPt-1940	3B-1	137705	L
TC74823b	3B-1	139883	L
Xgwm131a	3B-1	146197	L
Xbarc358b	3B-1	147235	L
wPt-7502	3B-1	147286	L
Xwmc471	3B-1	158448	L
rPt-7068	3B-1	167990	L
wPt-2280	3B-1	168184	L
wPt-7688	3B-1	171155	L
wPt-10270	3B-1	174326	L
tPt-3599	3B-1	174330	L
wPt-10437	3B-1	174351	L
wPt-7145	3B-1	174355	L
wPt-11304	3B-1	174357	L
wPt-10442	3B-1	174442	L
wPt-8964	3B-1	174442	L
wPt-10600	3B-1	174442	L
wPt-4719	3B-1	182226	L
Xgwm108	3B-1	184173	L
wPt-6981	3B-1	185334	L
wPt-0846	3B-1	185355	L
wPt-10029	3B-1	185359	L
TC87011	3B-1	188178	L
wPt-4693	3B-1	189688	L
wPt-0065	3B-1	191437	L
wPt-10785	3B-1	192949	L
wPt-11301	3B-1	192960	L
wPt-8480	3B-1	192985	L
wPt-0036	3B-1	193121	L
wPt-0384	3B-1	193159	L
rPt-5523	3B-1	194683	L
wPt-6785	3B-1	196478	L
wPt-7968	3B-1	199469	L
wPt-8318	3B-1	199588	L
wPt-5833	3B-1	199645	L
wPt-10185	3B-1	206004	L
wPt-3725	3B-1	206219	L
Xgwm247a	3B-2	0	L
wPt-11182	3B-2	2300	L
wPt-4410	3B-2	2697	L
wPt-11194	3B-2	2698	L
wPt-9495	3B-2	2698	L
wPt-7357	3B-2	2705	L
wPt-11276	3B-2	2705	L
wPt-10541	3B-2	2716	L
wPt-11103	3B-2	2719	L
wPt-10052	3B-2	2720	L
wPt-11443	3B-2	2727	L
wPt-2784	3B-2	2729	L
wPt-10729	3B-2	2732	L
wPt-8643	3B-2	2741	L
wPt-2567	3B-2	2741	L
wPt-5825	3B-2	2751	L
wPt-6008	3B-2	2764	L
wPt-3410	3B-2	2769	L
wPt-7733	3B-2	2929	L
wPt-7266	3B-2	3417	L
wPt-0405	3B-2	3503	L
wPt-8141	3B-2	3567	L
wPt-4370	3B-2	3569	L
wPt-0280	3B-2	3607	L
wPt-8983	3B-2	3647	L
Xgwm181	3B-2	3937	L
wPt-9694	3B-2	4157	L
wPt-10071	3B-2	4531	L
wPt-3856	3B-2	4771	L
wPt-6961	3B-2	5179	L
tPt-4541	3B-2	5183	L
wPt-1311	3B-2	5584	L
wPt-10505	3B-2	5728	L
wPt-1822	3B-2	5738	L
wPt-8352	3B-2	5755	L
wPt-0365	3B-2	5768	L
wPt-0995	3B-2	5768	L
wPt-4576	3B-2	5768	L
wPt-7956	3B-2	5866	L
wPt-8396	3B-2	5879	L
wPt-10201	3B-2	5963	L
wPt-2416	3B-2	6238	L
Xgwm340	3B-2	6880	L
wPt-9826	3B-2	7557	L
wPt-4412	3B-2	8453	L
wPt-9158	3B-2	8717	L
wPt-9882	3B-2	10770	L
wPt-0668	3B-2	15419	L
wPt-8276	3B-2	15599	L
tPt-5389	3B-2	16148	L
wPt-9892	3B-2	16268	L
wPt-0751	3B-2	16570	L
wPt-9989	3B-2	16776	L
wPt-2172	3B-2	17113	L
wPt-9488	3B-2	17230	L
wPt-10680	3B-2	17289	L
wPt-7416	3B-2	17355	L
wPt-6725	3B-2	18030	L
wPt-11262	3B-2	20817	L
wPt-10247	3B-2	20999	L
wPt-10562	3B-2	21011	L
wPt-3254	3B-2	21220	L
wPt-10812	3B-2	21232	L
wPt-10706	3B-2	21234	L
wPt-10336	3B-2	21267	L
wPt-11152	3B-2	21273	L
wPt-11691	3B-2	21657	L
wPt-10851	3B-2	21791	L
wPt-10925	3B-2	22736	L
wPt-4991	3B-2	23331	L
wPt-1884	3B-2	23456	L
wPt-8959	3B-2	23603	L
wPt-9786	3B-2	23644	L
Xmag695	3B-2	23675	L
wPt-3480	3B-2	23774	L
wPt-3342	3B-2	23921	L
wPt-5295	3B-2	27827	L
Xgwm299	3B-2	28094	L
tPt-1093	3B-2	34114	L
wPt-5947	3B-2	34151	L
wPt-8559	3B-2	34184	L
wPt-4194	3B-2	34201	L
tPt-7209b	3B-2	35440	L
wPt-9766	3B-2	35456	L
wPt-10890	3B-2	35456	L
wPt-10428	3B-2	35456	L
wPt-7802	3B-2	35468	L
wPt-11082	3B-2	35468	L
wPt-10240	3B-2	35468	L
wPt-10555	3B-2	35468	L
wPt-11330	3B-2	35472	L
wPt-11088	3B-2	35472	L
wPt-4517	3B-2	35481	L
wPt-10025	3B-2	35481	L
wPt-9185	3B-2	35481	L
wPt-3153	3B-2	35484	L
wPt-10829	3B-2	35487	L
wPt-10000	3B-2	35487	L
wPt-5268	3B-2	36214	L
wPt-6956	3B-2	36702	L
wPt-5943b	3B-2	36969	L
Xgwm751b	3B-2	37273	L
wPt-2491	3B-2	38010	L
wPt-10303	3B-2	41318	L
wPt-11253	3B-2	41318	L
wPt-11000	3B-2	41322	L
wPt-4225	3B-2	41622	L
wPt-10589	3B-2	41856	L
wPt-0990	3B-2	42259	L
wPt-6000	3B-2	42544	L
wPt-1472	3B-2	45071	L
Xbarc84	3B-2	47877	L
XS13M59(390)	4A	0	S
Xmgb299	4A	5963	L
Xpsr39	4A	8042	L
Xgwm601	4A	11424	L
Xmgb7	4A	15160	L
Xwg876	4A	17967	L
Xgwm610	4A	20732	L
Xwmc617b	4A	25921	L
Xfba307	4A	30414	L
Xgwm397	4A	32999	L
wPt-8489	4A	33909	L
wPt-5455	4A	35892	L
Xpsr1327	4A	37321	L
rPt-8568	4A	37748	L
CA499463	4A	39788	L
wPt-6303	4A	40862	L
Xbarc170	4A	43112	L
Xmgb12	4A	43153	L
Xpsr1316	4A	45690	L
Xgwm894	4A	45908	L
Xgwm937	4A	46302	L
wPt-2221	4A	49053	L
Xgwm265b	4A	50931	L
Xutv1343b	4A	52295	L
wPt-4660	4A	53032	L
Xutv434	4A	53930	L
wPt-1357	4A	54248	L
Xgwm494	4A	58818	L
Xgwm1081	4A	59343	L
Xgwm637	4A	59635	L
Xgwm118	4A	62040	L
XS25M49(350)	4A	64461	L
wPt-9169	4A	65190	L
wPt-6515	4A	65323	L
wPt-0162	4A	65588	L
wPt-6330	4A	66886	L
Xwmc161	4A	70616	L
Xutv1343a	4A	74108	L
wPt-2247	4A	81175	L
Xpsr580	4A	86796	L
wPt-2542	4A	88445	L
wPt-3239	4A	88897	L
wPt-5249	4A	89199	L
wPt-7289	4A	89208	L
wPt-1091	4A	89914	L
wPt-6728	4A	90902	L
wPt-5428	4A	91840	L
wPt-5857	4A	91935	L
wPt-3810	4A	92759	L
Xwmc718	4A	93415	L
wPt-7939	4A	94038	L
wPt-1262	4A	94984	L
wPt-7558	4A	95077	L
wPt-1550	4A	95542	L
wPt-7926	4A	95626	L
Xgwm834b	4A	96183	L
wPt-3655	4A	98040	L
wPt-1701	4A	101042	L
Xgwm274	4A	101207	L
Xwmc262	4A	102211	L
wPt-9728	4A	102637	L
wPt-2129	4A	103046	L
wPt-3766	4A	103811	L
wPt-6214	4A	104057	L
wPt-9833	4A	104086	L
wPt-5749	4A	104100	L
wPt-0105	4A	104233	L
Xwmc232	4A	106083	L
wPt-5543	4A	108348	L
wPt-4596	4A	109030	L
Xwmc500a	4A	111847	L
wPt-3061	4A	114022	L
TC85050	4A	115194	L
Xgwm959	4A	116629	L
wPt-7491a	4A	117252	L
Xmag3886	4A	117614	L
wPt-7168	4A	118200	L
wPt-5003	4A	118330	L
wPt-3796	4A	118502	L
wPt-2780	4A	118701	L
Xmag974	4A	118791	L
wPt-6440	4A	118937	L
wPt-2331	4A	119152	L
wPt-9196	4A	119167	L
wPt-9162	4A	119280	L
wPt-8144	4A	119287	L
wPt-1743	4A	119359	L
wPt-2122	4A	119398	L
Gpw7056	4A	119549	L
wPt-5735	4A	119629	L
wPt-3150	4A	119636	L
wPt-0538	4A	119686	L
wPt-9183	4A	119749	L
wPt-6502	4A	119760	L
wPt-7821	4A	119826	L
wPt-2909	4A	119978	L
wPt-8886	4A	120245	L
wPt-8271	4A	120247	L
wPt-8167	4A	120252	L
wPt-3108	4A	120253	L
wPt-2301	4A	120260	L
wPt-4241	4A	121018	L
wPt-3449	4A	121191	L
wPt-2794	4A	121459	L
wPt-7354	4A	121523	L
wPt-3095	4A	121787	L
wPt-5099	4A	121969	L
Xbarc78	4A	122065	L
wPt-9305	4A	122128	L
wPt-3506	4A	122195	L
Xgwm160	4A	122303	L
wPt-5055	4A	122655	L
wPt-0798	4A	122788	L
wPt-1155	4A	122806	L
wPt-9418	4A	122843	L
wPt-4424	4A	122876	L
wPt-5112	4A	123256	L
Xwmc219	4A	123443	L
wPt-0610	4A	123537	L
wPt-5434	4A	124137	L
wPt-9150	4A	124152	L
wPt-0833	4A	124170	L
wPt-9954	4A	124222	L
wPt-0992	4A	124389	L
wPt-3876	4A	124644	L
Xmag1140	4A	124773	L
Xmag3733	4A	124775	L
wPt-3859	4A	124992	L
wPt-2836	4A	125677	L
wPt-1007	4A	125752	L
wPt-3729	4A	125763	L
Xbarc52	4A	126190	L
F84	4A	126624	L
Xwmc104	4A	127464	L
wPt-0601	4A	127865	L
wPt-9598	4A	128389	L
wPt-6757	4A	128497	L
wPt-4680	4A	128876	L
wPt-9103	4A	129098	L
wPt-2951	4A	129675	L
wPt-0763	4A	129755	L
wPt-6176	4A	129760	L
wPt-5172	4A	129760	L
wPt-7981	4A	129783	L
wPt-0150	4A	129854	L
rPt-0238	4A	129868	L
wPt-2151	4A	129960	L
wPt-9059	4A	130694	L
wPt-11389	4A	131121	L
wPt-5489	4A	132235	L
wPt-1482	4A	134539	L
Xgwm350	4A	137390	L
wPt-9342	4A	143777	L
BQ169752	4A	147272	L
TC77481	4B-1	0	S
Xwmc430c	4B-1	8257	S
wPt-4537	4B-2	0	S
wPt-11203	4B-2	0.905	S
Xbarc193	4B-2	24275	S
tPt-5519	4B-2	26692	S
wPt-9393	4B-2	26847	S
TC80528b	4B-2	28697	S
Xwmc710	4B-2	35654	S
TC67416	4B-2	38200	S
Xwmc617a	4B-2	38246	S
wPt-3101	4B-2	51552	S
Xgwm925	4B-2	54947	S
Xgwm898	4B-2	60318	S
Xgwm856	4B-2	60761	S
wPt-3991	4B-2	64464	S
Xbarc20	4B-2	65499	S
wPt-8892	4B-2	65534	S
wPt-6123	4B-2	66780	S
wPt-5497	4B-2	69365	S
Xwmc89	4B-2	69402	S
wPt-7392	4B-2	69436	S
Xdupw23	4B-2	69455	S
Xwmc206b	4B-2	70191	S
Xutv1386	4B-2	70539	S
tPt-0602	4B-2	70864	S
Xgwm710	4B-2	73559	S
CA694714	4B-2	73577	S
wPt-0872	4B-2	74440	S
Xgwm368	4B-2	74746	S
wPt-5334	4B-2	75148	S
Xwmc48	4B-2	76550	S
wPt-4931	4B-2	78480	S
Xgwm513	4B-2	78827	S
Xbcd110	4B-2	82259	S
Xgwm495	4B-2	84001	S
Xmgb343	4B-2	84169	S
Gai1	4B-2	86626	S
Xpsr622	4B-2	88366	S
XS25M49(365)	4B-2	91438	S
XS13M59(450)	4B-2	93824	S
CA663888	4B-2	96580	S
Xgwm165	4B-2	96929	S
XS13M60(360)	4B-2	102824	L
XS13M61(170)	4B-2	104132	L
Xgwm251	4B-2	106630	L
Xgwm1084	4B-2	106891	L
wPt-6209	4B-2	110032	L
wPt-4870	4B-2	113687	L
wPt-7412	4B-2	116930	L
Xgwm6a	4B-2	122589	L
Xgwm930	4B-2	123654	L
Xbarc60	4B-2	126559	L
wPt-11493	4B-2	132155	L
wPt-3255	4B-2	132206	L
wPt-9223	4B-2	132305	L
wPt-7858	4B-2	133338	L
wPt-8291	4B-2	134523	L
XS13M60(570)	5A-1	0	S
Xgwm666b	5A-1	5687	S
Xutv711	5A-1	8993	S
Xgwm443a	5A-1	13190	S
Xmag694	5A-1	17332	S
Xwmc489b	5A-1	17951	S
XS13M50(295)	5A-1	19184	S
Xbarc316	5A-1	22753	S
Xgwm154	5A-1	24264	S
Xpsr120	5A-1	24869	S
Xmgb341	5A-1	25951	S
Xubp3	5A-1	29287	S
TC91851	5A-1	33500	S
Xmgb340	5A-1	38329	L
Xgwm639	5A-1	38658	L
Xpsr911	5A-1	40742	L
Xbarc358a	5A-1	42301	L
Xgwm328a	5A-1	42588	L
Xgwm304b	5A-1	44859	L
Xwmc705	5A-1	46213	L
Xbarc1	5A-1	46666	L
F118	5A-1	46762	L
Xgwm293	5A-1	47002	L
Xcdo1335	5A-1	47387	L
wPt-3884	5A-1	47475	L
wPt-9452	5A-1	47998	L
Xbarc117	5A-1	48220	L
Xmgb191	5A-1	48356	L
Xbarc180	5A-1	48571	L
Xwmc150	5A-1	48585	L
Xgwm129	5A-1	52331	L
Xgwm786a	5A-1	54241	L
Xmgb63	5A-1	54813	L
Xmag3794	5A-1	55994	L
Aadh-A1	5A-1	56207	L
BJ262177a	5A-1	59842	L
XksuG44	5A-1	62845	L
Xgwm156b	5A-1	63446	L
Xbarc360	5A-1	66677	L
Xmag4060	5A-1	68048	L
Xgwm186	5A-1	68780	L
wPt-3509	5A-1	68858	L
wPt-2543	5A-1	69767	L
wPt-6825	5A-1	69989	L
wPt-4248	5A-1	70615	L
XksuH1a	5A-1	71018	L
Xbarc141	5A-1	71381	L
Xmag1159	5A-1	71788	L
Xcdo412	5A-1	73630	L
Xbcd1088	5A-1	74951	L
Xbarc165	5A-1	75247	L
Xpsr912	5A-1	75513	L
wPt-5588	5A-1	78291	L
Xbarc100	5A-1	78593	L
Xwmc795	5A-1	79047	L
Xgwm156c	5A-1	84930	L
wPt-7185	5A-1	94037	L
wPt-7201	5A-1	120410	L
tPt-0353b	5A-1	120462	L
Xwmc415	5A-1	122470	L
F128	5A-1	127136	L
Xgwm443c	5A-1	130483	L
Ksum137	5A-1	138520	L
Xgwm865	5A-2	0	L
Xgwm330	5A-2	5079	L
Xdupw43	5A-2	5217	L
Xcdo504	5A-2	11558	L
Xgwm995	5A-2	15023	L
Xgwm291	5A-2	21230	L
XksuF1	5A-2	31469	L
Xpsr145	5A-2	34136	L
tPt-4184	5A-2	34574	L
tPt-6495	5A-2	34607	L
Xgwm595	5A-2	39749	L
XS25M51(310)	5A-2	41821	L
wPt-4043	5A-2	43911	L
Xpsr370	5A-2	44872	L
Xpsr164	5A-2	48905	L
Xgwm6b	5A-2	48944	L
wPt-10314	5A-2	49549	L
wPt-5135	5A-2	50089	L
wPt-0152	5A-2	50263	L
Xgwm126	5A-2	62386	L
Xgwm234	5B-1	0	S
wPt-1302	5B-1	5597	S
Xgwm443b	5B-1	10484	S
wPt-0819	5B-1	14540	S
wPt-9666	5B-1	15414	S
wPt-1420	5B-1	15735	S
wPt-9724	5B-1	16346	S
wPt-1261	5B-1	17520	S
Xwmc149b	5B-1	21004	S
wPt-5175	5B-1	26596	S
wPt-5346	5B-1	26863	S
CA707573	5B-1	34692	S
wPt-9814	5B-1	35559	S
tPt-0228	5B-1	37030	S
wPt-6263	5B-1	45130	S
Xgwm544a	5B-1	47330	S
Xbarc109	5B-1	47843	S
Xgwm247b	5B-1	51443	S
wPt-6902	5B-1	60078	S
wPt-5514	5B-1	64254	S
Xgwm213	5B-1	69027	S
Xgwm335	5B-1	75504	S
Xgwm499	5B-1	85758	L
Xwmc405a	5B-1	92419	L
wPt-7167	5B-1	96180	L
Xgwm1073	5B-1	100612	L
wPt-2318	5B-1	108322	L
wPt-3661	5B-1	111352	L
wPt-0498	5B-1	120938	L
wPt-5928	5B-1	129668	L
wPt-8054	5B-1	129722	L
wPt-5604	5B-1	129726	L
wPt-1733	5B-1	131129	L
wPt-9300	5B-1	131130	L
wPt-2453	5B-1	131132	L
wPt-6989	5B-1	131144	L
wPt-4367	5B-1	131148	L
wPt-6014	5B-1	136425	L
rPt-7889	5B-1	153465	L
tPt-1253	5B-1	157485	L
wPt-8931	5B-1	158137	L
wPt-3076	5B-1	161655	L
Xwmc235	5B-1	175355	L
wPt-3763	5B-2	0	L
wPt-3030	5B-2	0.131	L
wPt-5896	5B-2	7558	L
rPt-3114	5B-2	7804	L
wPt-8125	5B-2	33468	L
wPt-4448	5B-2	44463	L
wPt-3213	5B-2	60621	L
wPt-7665	5B-3	0	L
wPt-9116	5B-3	1992	L
wPt-0054	5B-3	3465	L
wPt-5429	5B-3	4112	L
wPt-1500	5B-3	4620	L
wPt-8920a	5B-3	4793	L
wPt-4402	5B-3	4921	L
wPt-0295	5B-3	4955	L
wPt-7708	5B-3	5624	L
wPt-4723	5B-3	6164	L
wPt-5373	5B-3	7030	L
TC86533	5B-3	9378	L
Xpsr899	6A	0	S
BQ805704	6A	7519	S
XksuG8a	6A	8591	S
Xfba152	6A	10054	S
Xfbb222a	6A	10054	S
Xpsr167	6A	10055	S
Xfbb47	6A	10274	S
Xfba65	6A	11354	S
wPt-0562a	6A	12256	S
Xutv1391	6A	13842	S
wPt-4589	6A	22161	S
wPt-9382	6A	23151	S
wPt-4047	6A	23829	S
wPt-7475	6A	24055	S
wPt-5633	6A	24075	S
wPt-5395	6A	24114	S
wPt-1377	6A	24121	S
wPt-1742	6A	24225	S
wPt-9832	6A	24568	S
wPt-9306	6A	24700	S
wPt-4270	6A	25159	S
wPt-3468	6A	25400	S
XS25M55(90)	6A	25540	S
wPt-6520	6A	25703	S
wPt-7754	6A	25757	S
wPt-6396	6A	25946	S
wPt-2636	6A	25962	S
wPt-0864	6A	25994	S
Xgwm459	6A	26307	S
wPt-4017	6A	26484	S
wPt-7840	6A	26487	S
wPt-4016	6A	26879	S
wPt-0495	6A	27197	S
wPt-2153	6A	29110	S
wPt-5705	6A	29963	S
wPt-7565	6A	30882	S
Xmag1200a	6A	31375	S
wPt-9759	6A	32957	S
wPt-5652	6A	33660	S
wPt-8266	6A	34027	S
wPt-9679	6A	34340	S
wPt-7027	6A	34348	S
wPt-0689	6A	34364	S
wPt-3524	6A	34364	S
tPt-2833	6A	34631	S
Xgwm334	6A	34993	S
tPt-0877	6A	35222	S
XS13M62(220)	6A	35294	S
wPt-6904	6A	35400	S
Xmag4048	6A	37735	S
Xgwm1040	6A	39529	S
wPt-7663	6A	41053	S
Xpsr949	6A	42427	S
CA681959a	6A	43714	S
Xutv1034	6A	46457	S
wPt-9692	6A	47163	S
wPt-9690	6A	48488	S
wPt-3803	6A	48535	S
wPt-2573	6A	48667	S
wPt-2822	6A	49104	S
wPt-10629	6A	49495	S
wPt-9584	6A	49863	S
wPt-11347	6A	50111	S
wPt-10558	6A	50154	S
Xwmc398a	6A	50292	S
tPt-6278	6A	50665	S
wPt-7486	6A	50793	S
wPt-0338	6A	51275	S
wPt-7623	6A	51625	S
wPt-3965	6A	51866	S
wPt-7127	6A	53760	S
wPt-9113	6A	56628	S
Gli-A2	6A	56823	S
wPt-7906	6A	58477	S
XksuH4a	6A	59293	S
TC84464	6A	59607	S
Xgwm825	6A	59629	S
BE427655	6A	60201	S
TC85125	6A	60717	S
CA716967	6A	60914	S
NP234852	6A	61269	S
BQ246417	6A	62585	S
Xwmc630a	6A	63100	S
Xutv1035	6A	63824	S
TC85303b	6A	64160	S
Xgwm1009	6A	64855	S
wPt-3091	6A	66475	S
Xpsr627	6A	66832	S
wPt-0959	6A	66842	S
wPt-8833	6A	68520	S
TC84481a	6A	68866	S
wPt-7445	6A	69321	S
wPt-0357	6A	69497	S
BJ261821	6A	69850	S
wPt-5834	6A	70300	S
XS25M60(380)	6A	70386	S
Xfba85	6A	71037	S
wPt-2563	6A	73535	S
wPt-0139	6A	73835	S
wPt-7599	6A	73999	S
Xmag1200b	6A	75518	S
XP39M37(250)	6A	79222	L
wPt-9829	6A	83015	L
Xmgb339	6A	83139	L
wPt-10645	6A	83482	L
wPt-11607	6A	83783	L
Xutv707	6A	85634	L
Xpsr312b	6A	88647	L
Xmag1415	6A	89307	L
Xbarc3	6A	92132	L
BF483631	6A	93268	L
Xutv1471	6A	94830	L
Xbarc171	6A	98502	L
Xrsq805	6A	99799	L
Xgwm82	6A	100068	L
Xgwm786b	6A	100955	L
Xgwm132b	6A	101283	L
wPt-5311	6A	102516	L
Xutv1469	6A	103976	L
Xgwm356	6A	106547	L
Xbarc107	6A	116245	L
Xwmc335a	6A	116873	L
Xpsr915	6A	119644	L
Xpsr142	6A	121900	L
Xgwm907b	6A	123021	L
Xbarc113	6A	129623	L
Xgwm570	6A	129902	L
tPt-4209b	6A	129988	L
wPt-11612	6A	151319	L
wPt-8124	6A	151925	L
tPt-3786	6A	152107	L
Xdupw167	6A	153778	L
tPt-7761	6A	155386	L
wPt-8373	6A	155492	L
wPt-11668	6A	155644	L
wPt-2877	6A	155974	L
wPt-6678	6A	156313	L
wPt-7655	6A	156377	L
wPt-7204	6A	156693	L
tPt-6661	6A	157045	L
wPt-1642	6A	158763	L
wPt-6995	6A	158929	L
wPt-7390	6A	158962	L
wPt-5572	6A	159077	L
wPt-1375	6A	159345	L
wPt-8944	6A	162134	L
F133	6A	162381	L
wPt-1661	6A	162541	L
wPt-5331	6A	162718	L
wPt-5787	6A	163011	L
wPt-9976	6A	163146	L
wPt-4229	6A	163169	L
wPt-5696	6A	163242	L
wPt-4445	6A	163983	L
wPt-9474b	6A	165699	L
Swes953	6A	168344	L
wPt-8954	6A	168724	L
wPt-6829	6A	169209	L
Xgwm999	6A	171166	L
Xgwm1089	6A	171702	L
wPt-2632b	6A	173005	L
wPt-8773b	6A	176989	L
Xgwm169	6A	201271	L
Xgwm613	6B	0	S
Xwmc430b	6B	2856	S
wPt-6154	6B	7088	S
wPt-3774	6B	9482	S
wPt-7662	6B	9503	S
Xgwm1051	6B	10897	S
XksuG8b	6B	11170	S
wPt-8894	6B	11906	S
wPt-6127	6B	12125	S
wPt-0151	6B	12500	S
Xdupw217	6B	12890	S
wPt-6293	6B	13169	S
wPt-9406	6B	13354	S
wPt-0882	6B	13696	S
wPt-0562b	6B	14120	S
wPt-9532	6B	14541	S
wPt-8641	6B	14806	S
wPt-3031	6B	15701	S
wPt-6988	6B	15718	S
wPt-7207	6B	15734	S
wPt-0452	6B	15743	S
wPt-9015	6B	15744	S
wPt-1922	6B	15746	S
wPt-7150	6B	15747	S
wPt-8563	6B	15749	S
wPt-4386	6B	15750	S
wPt-3130	6B	15751	S
wPt-1558	6B	15755	S
wPt-4720	6B	15755	S
wPt-8595	6B	15758	S
wPt-4283	6B	15758	S
wPt-2102	6B	15762	S
wPt-5383	6B	15767	S
wPt-9990	6B	15772	S
wPt-9468	6B	16154	S
tPt-0910	6B	16443	S
wPt-2991	6B	16615	S
wPt-1783	6B	16738	S
wPt-3053	6B	17294	S
wPt-2964	6B	17406	S
wPt-3116	6B	17544	S
wPt-8336	6B	17570	S
wPt-6994	6B	17608	S
wPt-7777	6B	17612	S
wPt-2689	6B	17739	S
tPt-2055	6B	17773	S
wPt-0245	6B	17783	S
wPt-1852	6B	17874	S
wPt-3304	6B	17888	S
wPt-1547	6B	18227	S
wPt-3800	6B	18449	S
wPt-7203	6B	18476	S
wPt-4678	6B	18549	S
wPt-8239	6B	18600	S
wPt-1089	6B	18971	S
wPt-7343	6B	19846	S
wPt-2714	6B	19872	S
wPt-2133	6B	20476	S
wPt-0351	6B	21131	S
Xpsr119	6B	21894	S
wPt-1474	6B	22641	S
wPt-4233	6B	26754	S
wPt-2095	6B	31558	S
wPt-3424	6B	31565	S
wPt-1437	6B	31572	S
wPt-9487	6B	32045	S
Xgwm131b	6B	32692	S
wPt-3118	6B	33080	S
XP39M37(680)	6B	33521	S
wPt-4900	6B	33736	S
wPt-9492	6B	33927	S
wPt-6916	6B	34222	S
wPt-4564	6B	34851	S
wPt-1725	6B	35060	S
XS13M50(390)	6B	48856	S
wPt-2432	6B	48971	S
wPt-5256	6B	49742	S
wPt-8814	6B	50014	S
Xgwm132c	6B	52044	S
XksuH4b	6B	54165	S
Gli-B2	6B	56280	S
Xgpw93017	6B	57120	S
wPt-8153	6B	57273	S
TC85035	6B	57763	S
wPt-6942	6B	59620	S
wPt-2297	6B	59768	S
wPt-0470	6B	60196	S
wPt-5333	6B	60401	S
wPt-3309	6B	60964	S
wPt-4742	6B	61380	S
wPt-9971	6B	62286	S
BJ236800	6B	62424	S
wPt-0554	6B	62489	S
CA741546	6B	62795	S
wPt-7540	6B	62969	S
XS13M61(290)	6B	63310	S
wPt-9667	6B	63372	S
wPt-2479	6B	63377	S
wPt-2587	6B	63796	S
wPt-1788	6B	63835	S
tPt-2451	6B	64548	S
wPt-3163	6B	65316	S
TC85303a	6B	65844	S
Xgwm508	6B	66414	S
Xwmc597d	6B	67348	S
wPt-1185	6B	67782	S
XS25M49(120)	6B	68165	S
TC85307	6B	69012	S
Xutv1280	6B	69520	S
Xfba344	6B	70689	S
Xpsr312a	6B	71443	S
TC85037	6B	72197	S
TC84481b	6B	74954	S
TC65966	6B	75495	S
wPt-0052	6B	76562	S
wPt-8194	6B	76564	S
Nor2	6B	77283	S
wPt-7846	6B	77504	S
Xgwm518	6B	78211	S
wPt-9659	6B	80467	S
Xubp74	6B	80904	S
wPt-10467	6B	80906	S
TC80528c	6B	81855	S
wPt-3666	6B	82456	S
Xbarc68	6B	83958	S
XksuD17	6B	87400	S
wPt-7489	6B	88253	S
wPt-8721	6B	89947	S
wPt-3606	6B	94221	S
BJ213673b	6B	96994	S
Xfbb61	6B	97941	S
wPt-9784	6B	98761	S
Xwmc265c	6B	99888	S
Xwmc398b	6B	100057	L
CA594434d	6B	102196	L
Xgwm361	6B	104378	L
Xgwm88	6B	104678	L
XS25M55(600)	6B	107638	L
Xgwm193	6B	107843	L
Xgwm58	6B	108757	L
wPt-7935	6B	108842	L
wPt-2564	6B	108937	L
TC101037	6B	111052	L
rPt-1040	6B	113321	L
wPt-9124	6B	117281	L
wPt-5037	6B	117296	L
Xgwm887	6B	121759	L
CA677684c	6B	125391	L
wPt-3191	6B	125569	L
wPt-0397	6B	126123	L
wPt-6116	6B	128105	L
wPt-0696	6B	129910	L
tPt-9048	6B	130337	L
wPt-1761	6B	131378	L
wPt-9241	6B	131614	L
wPt-9256	6B	131927	L
wPt-9881	6B	132987	L
wPt-2582	6B	133140	L
wPt-3581	6B	133365	L
F138	6B	133586	L
wPt-2162	6B	134065	L
Xbarc134	6B	137240	L
Xbarc79	6B	137971	L
Xbarc354	6B	141860	L
wPt-8554	6B	142653	L
wPt-8508	6B	143471	L
wPt-5270	6B	147241	L
wPt-1730	6B	150100	L
wPt-1287	6B	152441	L
Xgwm907a	6B	156908	L
Xgwm963a	6B	165014	L
Xgwm219	6B	169667	L
Xbarc361	6B	173988	L
wPt-6441	6B	177073	L
Xgwm889	6B	177408	L
Xdupw216	6B	185400	L
wPt-7830	7A-1	0	S
tPt-9948	7A-1	1482	S
wPt-8418	7A-1	2112	S
wPt-6184	7A-1	2464	S
wPt-5092	7A-1	3930	S
tPt-6794	7A-1	4010	S
wPt-5257	7A-1	4072	S
wPt-5101	7A-1	4087	S
wPt-7274	7A-1	8133	S
wPt-8149	7A-1	8544	S
wPt-3059	7A-1	8713	S
wPt-2523	7A-1	8768	S
wPt-8043	7A-1	8800	S
wPt-6967	7A-1	8800	S
wPt-3572	7A-1	8959	S
wPt-1885	7A-1	9233	S
wPt-9481	7A-1	9698	S
wPt-2178	7A-1	11503	S
Xgwm735	7A-1	12575	S
Xgwm471	7A-2	0	S
wPt-9496	7A-2	3172	S
wPt-1441	7A-2	23559	S
wPt-0393	7A-2	24113	S
wPt-9207	7A-2	24564	S
wPt-7653a	7A-2	24608	S
wPt-3135	7A-2	25041	S
wPt-5964	7A-2	26898	S
wPt-3648	7A-2	27544	S
Xbarc70	7A-2	29945	S
wPt-7491b	7A-2	30268	S
Xwmc479	7A-2	38250	S
wPt-6824	7A-2	38592	S
Xgwm834a	7A-2	46395	S
wPt-11672	7A-2	66337	S
wPt-7188	7A-2	70424	S
wPt-4714	7A-2	73166	S
TC67645	7A-2	75904	S
Xgwm60	7A-2	78579	S
wPt-1163	7A-2	80163	S
wPt-7299	7A-2	80877	S
wPt-7785	7A-2	81277	S
wPt-1974	7A-2	81825	S
Xgwm130	7A-2	81851	S
wPt-9314	7A-2	82811	S
wPt-7734	7A-2	84163	S
wPt-9796	7A-2	84321	S
wPt-3883	7A-2	84706	S
wPt-7214	7A-2	87652	S
wPt-4345	7A-2	92852	S
wPt-1917	7A-2	95044	S
wPt-1080	7A-2	96877	S
wPt-7076	7A-2	97700	S
wPt-5232	7A-2	98052	S
wPt-0288	7A-2	100949	S
wPt-3373	7A-2	100957	S
TC77994	7A-2	105327	S
Xwmc405c	7A-2	106559	S
TC77993	7A-2	119524	S
Xwmc9	7A-3	0	S
Xgwm900	7A-3	0.861	S
wPt-8399	7A-3	17112	S
Xbarc121	7A-3	23424	S
wPt-6842	7A-3	24294	S
wPt-0205	7A-3	33683	L
wPt-3393	7A-3	34155	L
wPt-4877	7A-3	41664	L
wPt-6217	7A-3	41781	L
Xgwm748	7A-3	42214	L
CA668788b	7A-3	42335	L
Xdupw254	7A-3	42490	L
CA668775	7A-3	44144	L
Xgwm276	7A-3	46697	L
wPt-3692	7A-3	57074	L
wPt-5949	7A-3	68032	L
wPt-7053	7A-3	68112	L
wPt-4731	7A-3	76963	L
Xgwm332	7A-3	81064	L
Xgwm1017	7A-3	82026	L
Xgwm282	7A-3	84278	L
Xgwm63	7A-3	89792	L
wPt-0961	7A-3	94426	L
wPt-5524	7A-3	94702	L
wPt-4553	7A-3	95462	L
wPt-6620	7A-3	97329	L
wPt-4831	7A-3	97427	L
BJ262177c	7A-3	98668	L
Xcfd6b	7A-3	104304	L
wPt-6869a	7A-3	118136	L
wPt-7219a	7A-3	120110	L
wPt-3439a	7A-3	120298	L
Xcfa2040b	7A-3	120594	L
wPt-1976	7A-3	122902	L
wPt-8534	7A-3	122977	L
wPt-3403	7A-3	122977	L
BJ262177b	7A-3	123610	L
Xgwm344b	7A-3	128320	L
wPt-6797	7A-3	130046	L
wPt-3154	7A-3	130369	L
Xgwm1061a	7A-3	130758	L
wPt-6276a	7A-3	133005	L
wPt-8365	7A-3	134958	L
Xcfa2240	7A-3	135307	L
wPt-11370	7A-3	135752	L
wPt-5940	7A-3	137263	L
wPt-1429	7A-3	138372	L
wPt-9217	7A-3	138465	L
wPt-8846	7A-3	139220	L
wPt-0551	7A-3	139397	L
wPt-5724	7A-3	139684	L
wPt-5690	7A-3	141746	L
TC92445	7A-3	151075	L
CA594434c	7B	0	S
Xwmc597e	7B	18.5	S
Xgwm263	7B	30296	S
Xgwm255	7B	32591	S
Xwmc606	7B	37481	S
wPt-5283	7B	38747	S
wPt-0276	7B	40650	S
wPt-3147	7B	44631	S
wPt-5846	7B	45575	S
wPt-7975	7B	46107	S
BJ239878	7B	51135	S
wPt-8920b	7B	51260	S
wPt-4309	7B	54316	S
wPt-7318	7B	59539	S
wPt-2883	7B	64690	S
Xutv911	7B	67455	S
Xpsr129	7B	69953	S
Xgwm46b	7B	73885	S
Xgwm537	7B	75868	S
Xgwm951	7B	79597	S
Xgwm195	7B	80545	S
wPt-7653b	7B	81351	S
Xwmc405b	7B	83701	S
wPt-2737	7B	84115	S
wPt-8283	7B	84735	S
wPt-1723	7B	84795	S
wPt-0800	7B	85574	S
Xubp9	7B	96974	S
Xutv777	7B	96978	S
Xfbb222b	7B	98303	L
Xutv1557	7B	99345	L
Xpsr103	7B	99927	L
AL825137	7B	100682	L
wPt-9630	7B	102242	L
Xutv913	7B	103582	L
Xutv1441	7B	103946	L
Xbarc83b	7B	104186	L
Xbcd1066	7B	105242	L
Xbarc267	7B	105701	L
Xpsr303	7B	105880	L
Xgwm871	7B	106336	L
Xubp18	7B	106425	L
Xutv1268	7B	106464	L
Xgwm297	7B	106511	L
Xpsr152	7B	106638	L
Xgwm941	7B	107064	L
Xgwm46a	7B	107464	L
wPt-8106	7B	111122	L
XksuH1b	7B	111592	L
Xutv147	7B	112178	L
Xgwm963b	7B	113686	L
Xgwm333	7B	113923	L
XS13M50(330)	7B	115013	L
Xwmc265a	7B	115280	L
Xwmc335b	7B	116562	L
Xgwm897	7B	116631	L
Xutv934	7B	117225	L
wPt-6463	7B	120157	L
wPt-7934	7B	120475	L
wPt-6498	7B	120632	L
wPt-11310	7B	120940	L
W01T03b	7B	122126	L
Xpsr490	7B	123488	L
Xutv1110	7B	125414	L
XS13M50(460)	7B	125651	L
TC69176	7B	133006	L
Xbarc176	7B	133008	L
TC69177	7B	133493	L
Pc1	7B	133569	L
XS25M49(175)	7B	135809	L
XS13M49(400)	7B	135818	L
XS25M49(400)	7B	135818	L
wPt-11598	7B	137343	L
wPt-2305	7B	138297	L
Xpsr680	7B	139263	L
wPt-0920	7B	141140	L
CA668788a	7B	144626	L
wPt-3730	7B	145355	L
wPt-4025	7B	146499	L
wPt-8919	7B	146726	L
Xgwm1036	7B	146871	L
Xpsr687	7B	148734	L
TC95791	7B	149579	L
wPt-3447	7B	151124	L
wPt-0841	7B	151194	L
wPt-9133	7B	151220	L
wPt-8312	7B	151298	L
wPt-8193	7B	151384	L
wPt-9698	7B	151499	L
Xgwm112	7B	151586	L
wPt-4323	7B	152398	L
wPt-0980	7B	152447	L
wPt-1817	7B	152645	L
wPt-6700	7B	153009	L
wPt-6180	7B	154599	L
wPt-9665	7B	155474	L
wPt-8981	7B	155536	L
Xgwm302	7B	155970	L
wPt-9511	7B	156435	L
Xwmc540	7B	159108	L
BJ213673a	7B	161263	L
wPt-6162	7B	166994	L
Xgwm767	7B	168739	L
Xwmc517	7B	172274	L
wPt-5922	7B	179908	L
wPt-4258	7B	184816	L
wPt-2688	7B	186699	L
wPt-5892	7B	188024	L
wPt-7887	7B	188280	L
Xcfd6a	7B	190201	L
tPt-5747	7B	197357	L
tPt-7362	7B	202982	L
wPt-4298	7B	203386	L
wPt-2668	7B	203406	L
wPt-0447	7B	203411	L
wPt-7351	7B	203421	L
wPt-1715	7B	203428	L
wPt-4010	7B	203434	L
Xwmc311	7B	205118	L
wPt-8417	7B	207083	L
rPt-3887	7B	207430	L
wPt-8615	7B	207694	L
wPt-5343	7B	208148	L
Xdupw398	7B	208459	L
Xgwm611	7B	208597	L
wPt-9547	7B	209187	L
wPt-4297	7B	212067	L
wPt-2356	7B	214337	L
wPt-4300	7B	215073	L
wPt-3086	7B	215113	L
wPt-1132b	7B	215265	L
wPt-0530	7B	215311	L
wPt-8938	7B	216144	L
Xgwm783	7B	217392	L
wPt-6156	7B	218516	L
TC88833	7B	219078	L
Xgwm577	7B	220835	L
Xwmc581	7B	223938	L
wPt-8040b	7B	224230	L
wPt-3058	7B	224474	L
wPt-9880	7B	224562	L
wPt-6104	7B	224591	L
wPt-8989	7B	224605	L
wPt-0217	7B	224668	L
wPt-7295	7B	224686	L
Xmag600	7B	226414	L
wPt-3939	7B	226987	L
wPt-6869b	7B	230523	L
wPt-1075	7B	230814	L
wPt-1957	7B	230833	L
wPt-5228	7B	230846	L
wPt-5462	7B	230849	L
wPt-7413	7B	231287	L
Xbarc1073	7B	232116	L
wPt-7720	7B	232447	L
wPt-4038	7B	234059	L
wPt-4743	7B	234165	L
wPt-5585	7B	234245	L
wPt-7219b	7B	234702	L
wPt-3439b	7B	234843	L
Swes619	7B	234861	L
Xcfa2040a	7B	235417	L
Xbarc32	7B	236768	L
wPt-7374	7B	237988	L
Xgwm344a	7B	238620	L
wPt-4054	7B	241705	L
Xmag4362	7B	241943	L
wPt-5309	7B	244204	L
wPt-7046	7B	244492	L
wPt-5138	7B	244566	L
Xbarc50	7B	245227	L
tPt-6363	7B	246872	L
wPt-3004	7B	247360	L
wPt-2449	7B	248431	L
wPt-7108	7B	248928	L
wPt-5617	7B	249204	L
TC70722b	7B	251215	L
Xmwg2062	7B	252202	L
Xmag4321	7B	253332	L
wPt-0884	7B	253626	L
Xwmc500b	7B	255534	L
Xgwm1061b	7B	257224	L
wPt-3710	7B	257820	L
wPt-0494	7B	258725	L
wPt-6320	7B	258752	L
wPt-3785	7B	258754	L
wPt-6276b	7B	258761	L
wPt-5069	7B	258825	L
wPt-5677	7B	258852	L
wPt-4319	7B	258899	L
wPt-9515	7B	258901	L
wPt-9746	7B	258901	L
wPt-9992	7B	258904	L
tPt-8504	7B	258904	L
wPt-1359	7B	258904	L
wPt-1069	7B	258905	L
wPt-2838	7B	258909	L
wPt-9813	7B	258936	L
wPt-0126	7B	258943	L
wPt-4644	7B	258944	L
wPt-8936	7B	258949	L
wPt-0577	7B	259067	L
wPt-4620	7B	259121	L
wPt-5816	7B	259384	L
wPt-9877	7B	259388	L
wPt-3402	7B	259520	L
wPt-2878	7B	259527	L
wPt-5377	7B	259535	L
Xgwm146	7B	259695	L
Xmag1932	7B	260175	L
Xmag1715	7B	260205	L
Xmag1933	7B	262112	L
wPt-1475	7B	262634	L
wPt-7891	7B	265502	L
